# Supplementary material for: Medical resource usage for COVID-19 evaluated using the National Database of Health Insurance Claims and Specific Health Checkups of Japan
Source: PLoS One. 2024 May 13;19(5):e0303493. doi: 10.1371/journal.pone.0303493 (PMC11090316; doi:10.1371/journal.pone.0303493)
Supplement: S1 Table — (XLSX) [file pone.0303493.s013.xlsx]

## Sheet: Definition_of_waves
Supplemental Table 1 Number of peaks about covid-19 infectetd patients.
peak month	wave number	number of patients' ids at peak month
April 2020	1st	9729
August 2020	2nd	27501
January 2021	3rd	118157
May 2021	4th	138487
August 2021	5th	428288
February 2022	6th	1597540
August 2022	7th	4813955
