# Supplementary material for: Medical resource usage for COVID-19 evaluated using the National Database of Health Insurance Claims and Specific Health Checkups of Japan
Source: PLoS One. 2024 May 13;19(5):e0303493. doi: 10.1371/journal.pone.0303493 (PMC11090316; doi:10.1371/journal.pone.0303493)
Supplement: S2 Table — (XLSX) [file pone.0303493.s014.xlsx]

## Sheet: Covid-19_codes
Supplemental Table 2 Code of acute covid-19 infection.
ICD10	disese name (English)	disese name (Japanese)	disease_code
U071	COVID-19	ＣＯＶＩＤ－１９	8850104
U071	COVID-19 virus identification	ＣＯＶＩＤ－１９・ウイルス同定	8850613
U071	COVID-19 pneumonia	ＣＯＶＩＤ－１９肺炎	8850701
U071	Coronavirus infectious disease 2019 virus identification	コロナウイルス感染症２０１９・ウイルス同定	8850640

## Sheet: Administration codes
Supplemental Table 3 Code of Administrations (Procedures).
Procedure_Category	Procedure name (English)	Procedure name (Japanese)	Procedure code
Hgih care unit administration	Neonatal special intensive care unit management fee 1	新生児特定集中治療室管理料１	190024710
General hospital administration	Acute phase general hospitalization fee 6	急性期一般入院料６	190077410
General hospital administration	Acute general hospitalization fee 7	急性期一般入院料７	190077410
General hospital administration	Regional general hospitalization fee 2	地域一般入院料２	190077510
General hospital administration	Regional general hospitalization fee 3	地域一般入院料３	190077610
General hospital administration	General Ward Special Hospitalization Basic Fee	一般病棟特別入院基本料	190079010
Psychiatric hospital administration	Psychiatric ward 10:1 basic admission fee	精神病棟１０対１入院基本料	190083610
Psychiatric hospital administration	Psychiatric ward 15:1 basic admission fee	精神病棟１５対１入院基本料	190083810
Psychiatric hospital administration	Psychiatric ward 18:1 basic admission fee	精神病棟１８対１入院基本料	190083910
Psychiatric hospital administration	Psychiatric ward 20:1 basic admission fee	精神病棟２０対１入院基本料	190084010
Psychiatric hospital administration	Psychiatric Ward Special Hospitalization Basic Fee	精神病棟特別入院基本料	190085010
General hospital administration	Special treatment hospital general ward 10:1 basic admission fee	特定機能病院一般病棟１０対１入院基本料	190085910
General hospital administration	Special treatment hospital tuberculosis ward 10:1 basic admission fee	特定機能病院結核病棟１０対１入院基本料	190086410
General hospital administration	Special treatment hospital tuberculosis ward 13:1 basic admission fee	特定機能病院結核病棟１３対１入院基本料	190086510
General hospital administration	Special treatment hospital psychiatric ward 10:1 basic hospitalization fee	特定機能病院精神病棟１０対１入院基本料	190086910
General hospital administration	Specialized hospital 10:1 basic admission fee	専門病院１０対１入院基本料	190090210
General hospital administration	Special hospital 13:1 basic admission fee	専門病院１３対１入院基本料	190090310
General hospital administration	(Selection) Acute phase general hospitalization fee 6	（選）急性期一般入院料６	190111810
General hospital administration	(Selection) Acute phase general hospitalization fee 7	（選）急性期一般入院料７	190111810
General hospital administration	(Selection) Area general hospitalization fee 2	（選）地域一般入院料２	190111910
General hospital administration	(Selection) Regional general hospitalization fee 3	（選）地域一般入院料３	190112010
General hospital administration	(Selection) General ward special hospitalization basic fee	（選）一般病棟特別入院基本料	190113410
General hospital administration	(Selection) Special treatment hospital general ward 10:1 basic hospitalization fee	（選）特定機能病院一般病棟１０対１入院基本料	190114710
General hospital administration	(Selection) Special hospital 10:1 basic hospitalization fee	（選）専門病院１０対１入院基本料	190115710
General hospital administration	(Selection) Special hospital 13:1 basic hospitalization fee	（選）専門病院１３対１入院基本料	190115810
Hgih care unit administration	Specific intensive care unit management fee 3 (within 7 days)	特定集中治療室管理料３（７日以内）	190116310
Hgih care unit administration	Specific intensive care unit management fee 3 (8 days or more)	特定集中治療室管理料３（８日以上）	190116410
Hgih care unit administration	Specific intensive care unit management fee 3 (8 to 14 days)	特定集中治療室管理料３（８日以上１４日以内）	190116410
General hospital administration	Acute general hospitalization fee 1	急性期一般入院料１	190117710
General hospital administration	(Selection) Acute period general hospitalization fee 1	（選）急性期一般入院料１	190117810
General hospital administration	Special treatment hospital general ward 7:1 basic admission fee	特定機能病院一般病棟７対１入院基本料	190118610
General hospital administration	(Selection) Special treatment hospital general ward 7 to 1 basic hospitalization fee	（選）特定機能病院一般病棟７対１入院基本料	190118710
General hospital administration	Special treatment hospital tuberculosis ward 7:1 basic admission fee	特定機能病院結核病棟７対１入院基本料	190118810
General hospital administration	Special treatment hospital tuberculosis ward 15:1 basic admission fee	特定機能病院結核病棟１５対１入院基本料	190118910
General hospital administration	Special treatment hospital psychiatric ward 7:1 basic hospitalization fee	特定機能病院精神病棟７対１入院基本料	190119010
General hospital administration	Special treatment hospital psychiatric ward 15:1 basic hospitalization fee	特定機能病院精神病棟１５対１入院基本料	190119110
General hospital administration	Special hospital 7:1 basic hospitalization fee	専門病院７対１入院基本料	190119310
General hospital administration	(Selection) Specialized hospital 7:1 basic hospitalization fee	（選）専門病院７対１入院基本料	190119410
Hgih care unit administration	Stroke Care Unit Inpatient Medical Management Fee	脳卒中ケアユニット入院医療管理料	190120810
Psychiatric hospital administration	Psychiatric ward 13:1 basic admission fee	精神病棟１３対１入院基本料	190134510
General hospital administration	Special treatment hospital psychiatric ward 13:1 basic hospitalization fee	特定機能病院精神病棟１３対１入院基本料	190134710
Hgih care unit administration	Specific intensive care unit management fee 4 (specific intensive care unit management fee, within 7 days)	特定集中治療室管理料４（特定集中治療室管理料・７日以内）	190139810
Hgih care unit administration	Specific intensive care unit management fee 4 (specific intensive care unit management fee) (8 days or more)	特定集中治療室管理料４（特定集中治療室管理料）（８日以上）	190139910
Hgih care unit administration	Specific intensive care unit management fee 4 (specific intensive care unit management fee, 8th to 14th)	特定集中治療室管理料４（特定集中治療室管理料・８日～１４日）	190139910
Hgih care unit administration	Specific intensive care unit management fee 4 (specific intensive care for extensive burns/within 7 days)	特定集中治療室管理料４（広範囲熱傷特定集中治療・７日以内）	190140010
Hgih care unit administration	Specific intensive care unit management fee 4 (specific intensive care for extensive burns, 8 to 60 days)	特定集中治療室管理料４（広範囲熱傷特定集中治療・８日～６０日）	190140110
Hgih care unit administration	Neonatal specific intensive care unit management fee 2	新生児特定集中治療室管理料２	190140410
Hgih care unit administration	Pediatric specific intensive care unit management fee (within 7 days)	小児特定集中治療室管理料（７日以内）	190149910
Hgih care unit administration	Pediatric specific intensive care unit management fee (8 days or more)	小児特定集中治療室管理料（８日以上）	190150010
General hospital administration	General ward/recuperation ward hospitalization fee 1 (A)	一般病棟・療養病棟入院料１（Ａ）	190162210
General hospital administration	General ward/recuperation ward admission fee 1 (B)	一般病棟・療養病棟入院料１（Ｂ）	190162410
General hospital administration	General Ward/Recuperation Ward Hospitalization Fee 1 (C)	一般病棟・療養病棟入院料１（Ｃ）	190162610
General hospital administration	General ward/recuperation ward admission fee 1 (D)	一般病棟・療養病棟入院料１（Ｄ）	190162810
General hospital administration	General ward/recuperation ward hospitalization fee 1 (E)	一般病棟・療養病棟入院料１（Ｅ）	190163010
General hospital administration	General ward/recuperation ward hospitalization fee 1 (F)	一般病棟・療養病棟入院料１（Ｆ）	190163210
General hospital administration	General ward/recuperation ward hospitalization fee 1 (G)	一般病棟・療養病棟入院料１（Ｇ）	190163410
General hospital administration	General ward/recuperation ward hospitalization fee 1 (H)	一般病棟・療養病棟入院料１（Ｈ）	190163610
General hospital administration	General Ward/Recuperation Ward Admission Fee 1 (I)	一般病棟・療養病棟入院料１（Ｉ）	190163810
Hgih care unit administration	Specific intensive care unit management fee 1 (within 7 days)	特定集中治療室管理料１（７日以内）	190174410
Hgih care unit administration	Specific intensive care unit management fee 1 (8 days or more)	特定集中治療室管理料１（８日以上）	190174510
Hgih care unit administration	Specific intensive care unit management fee 1 (8 to 14 days)	特定集中治療室管理料１（８日以上１４日以内）	190174510
Hgih care unit administration	Specific intensive care unit management fee 2 (specific intensive care unit management fee, within 7 days)	特定集中治療室管理料２（特定集中治療室管理料・７日以内）	190174610
Hgih care unit administration	Specific intensive care unit management fee 2 (specific intensive care unit management fee) (8 days or more)	特定集中治療室管理料２（特定集中治療室管理料）（８日以上）	190174710
Hgih care unit administration	Specific intensive care unit management fee 2 (specific intensive care unit management fee, 8th to 14th)	特定集中治療室管理料２（特定集中治療室管理料・８日～１４日）	190174710
Hgih care unit administration	Specific intensive care unit management fee 2 (specific intensive care for extensive burns/within 7 days)	特定集中治療室管理料２（広範囲熱傷特定集中治療・７日以内）	190174810
Hgih care unit administration	Special intensive care unit management fee 2 (specific intensive care for extensive burns, 8 to 60 days)	特定集中治療室管理料２（広範囲熱傷特定集中治療・８日～６０日）	190174910
Hgih care unit administration	High care unit inpatient medical management fee 1	ハイケアユニット入院医療管理料１	190175010
Hgih care unit administration	High Care Unit Inpatient Medical Management Fee 2	ハイケアユニット入院医療管理料２	190175110
General hospital administration	Acute phase general hospitalization fee 1 (night shift special hospitalization basic fee)	急性期一般入院料１（夜勤時間特別入院基本料）	190183310
General hospital administration	Acute phase general hospitalization fee 6 (night shift special hospitalization basic fee)	急性期一般入院料６（夜勤時間特別入院基本料）	190183410
General hospital administration	Acute period general hospitalization fee 7 (night shift special hospitalization basic fee)	急性期一般入院料７（夜勤時間特別入院基本料）	190183410
General hospital administration	Regional general hospitalization fee 2 (night shift special hospitalization basic fee)	地域一般入院料２（夜勤時間特別入院基本料）	190183510
General hospital administration	Local general hospitalization fee 3 (night shift special hospitalization basic fee)	地域一般入院料３（夜勤時間特別入院基本料）	190183610
Psychiatric hospital administration	Psychiatric ward 10:1 basic hospitalization fee (night shift special hospitalization basic fee)	精神病棟１０対１入院基本料（夜勤時間特別入院基本料）	190188310
Psychiatric hospital administration	Psychiatric ward 13:1 basic hospitalization fee (night shift special hospitalization basic fee)	精神病棟１３対１入院基本料（夜勤時間特別入院基本料）	190188410
Psychiatric hospital administration	Psychiatric ward 15:1 basic hospitalization fee (night shift special hospitalization basic fee)	精神病棟１５対１入院基本料（夜勤時間特別入院基本料）	190188510
Psychiatric hospital administration	Psychiatric ward 18:1 hospitalization basic fee (night shift special hospitalization basic fee)	精神病棟１８対１入院基本料（夜勤時間特別入院基本料）	190188610
Psychiatric hospital administration	Psychiatric ward 20:1 basic hospitalization fee (night shift special hospitalization basic fee)	精神病棟２０対１入院基本料（夜勤時間特別入院基本料）	190188710
General hospital administration	Acute phase general hospitalization fee 2	急性期一般入院料２	190199710
General hospital administration	Acute general hospitalization fee 3	急性期一般入院料３	190199810
General hospital administration	Acute general hospitalization fee 4	急性期一般入院料４	190199910
General hospital administration	Acute general hospitalization fee 5	急性期一般入院料５	190200010
General hospital administration	Acute phase general hospitalization fee 6	急性期一般入院料６	190200110
General hospital administration	Local general hospitalization fee 1	地域一般入院料１	190200210
General hospital administration	Acute phase general hospitalization fee 2 (night shift special hospitalization basic fee)	急性期一般入院料２（夜勤時間特別入院基本料）	190201010
General hospital administration	Acute period general hospitalization fee 3 (night shift special hospitalization basic fee)	急性期一般入院料３（夜勤時間特別入院基本料）	190201110
General hospital administration	Acute period general hospitalization fee 4 (night shift special hospitalization basic fee)	急性期一般入院料４（夜勤時間特別入院基本料）	190201210
General hospital administration	Acute period general hospitalization fee 5 (night shift special hospitalization basic fee)	急性期一般入院料５（夜勤時間特別入院基本料）	190201310
General hospital administration	Acute phase general hospitalization fee 6 (night shift special hospitalization basic fee)	急性期一般入院料６（夜勤時間特別入院基本料）	190201410
General hospital administration	Regional general hospitalization fee 1 (night shift special hospitalization basic fee)	地域一般入院料１（夜勤時間特別入院基本料）	190201510
General hospital administration	(Selection) Acute period general hospitalization fee 2	（選）急性期一般入院料２	190214510
General hospital administration	(Selection) Acute phase general hospitalization fee 3	（選）急性期一般入院料３	190214610
General hospital administration	(Selection) Acute period general hospitalization fee 4	（選）急性期一般入院料４	190214710
General hospital administration	(Selection) Acute phase general hospitalization fee 5	（選）急性期一般入院料５	190214810
General hospital administration	(Selection) Acute phase general hospitalization fee 6	（選）急性期一般入院料６	190214910
General hospital administration	(Selection) Area general hospitalization fee 1	（選）地域一般入院料１	190215010
Hgih care unit administration	Specific intensive care unit management fee 1 (a. Temporary handling for medical fees)	特定集中治療室管理料１（イ・診療報酬上臨時的取扱）	190223050
Hgih care unit administration	Specific intensive care unit management fee 1 (b) Temporary handling due to medical fees	特定集中治療室管理料１（ロ・診療報酬上臨時的取扱）	190223150
Hgih care unit administration	Specific intensive care unit management fee 2	特定集中治療室管理料２（イ・（１）・診療報酬上臨時的取扱）	190223250
Hgih care unit administration	Specific intensive care unit management fee 2	特定集中治療室管理料２（イ・（２）・診療報酬上臨時的取扱）	190223350
Hgih care unit administration	Specific intensive care unit management fee 3 (a. Temporary handling for medical fees)	特定集中治療室管理料３（イ・診療報酬上臨時的取扱）	190223450
Hgih care unit administration	Special intensive care unit management fee 3 (b) Temporary handling for medical fees	特定集中治療室管理料３（ロ・診療報酬上臨時的取扱）	190223550
Hgih care unit administration	Specific intensive care unit management fee 4 (i.(1).temporary handling for medical fees)	特定集中治療室管理料４（イ・（１）・診療報酬上臨時的取扱）	190223650
Hgih care unit administration	Specific intensive care unit management fee 4 (i.(2).temporary handling for medical fees)	特定集中治療室管理料４（イ・（２）・診療報酬上臨時的取扱）	190223750
Hgih care unit administration	High care unit hospitalization medical management fee 1 (temporary handling for medical fees)	ハイケアユニット入院医療管理料１（診療報酬上臨時的取扱）	190224250
Hgih care unit administration	High care unit hospitalization medical management fee 2 (temporary handling for medical fees)	ハイケアユニット入院医療管理料２（診療報酬上臨時的取扱）	190224350
Hgih care unit administration	Stroke care unit hospitalization medical management fee (temporary handling for medical fees)	脳卒中ケアユニット入院医療管理料（診療報酬上臨時的取扱）	190224650
Hgih care unit administration	Pediatric specific intensive care unit management fee (i. Temporary handling for medical fees)	小児特定集中治療室管理料（イ・診療報酬上臨時的取扱）	190224850
Hgih care unit administration	Pediatric specific intensive care unit management fee	小児特定集中治療室管理料（ロ・診療報酬上臨時的取扱）	190224950
Hgih care unit administration	Special neonatal intensive care unit management fee 1 (temporary handling for medical fees)	新生児特定集中治療室管理料１（診療報酬上臨時的取扱）	190225150
Hgih care unit administration	Special neonatal intensive care unit management fee 2 (temporary handling for medical fees)	新生児特定集中治療室管理料２（診療報酬上臨時的取扱）	190225250
Hgih care unit administration	Specific intensive care unit management fee 1 (a. Temporary handling for medical fees)	特定集中治療室管理料１（イ・診療報酬上臨時的取扱）	190227150
Hgih care unit administration	Specific intensive care unit management fee 1 (b) Temporary handling due to medical fees	特定集中治療室管理料１（ロ・診療報酬上臨時的取扱）	190227250
Hgih care unit administration	Specific intensive care unit management fee 2	特定集中治療室管理料２（イ・（１）・診療報酬上臨時的取扱）	190227350
Hgih care unit administration	Specific intensive care unit management fee 2	特定集中治療室管理料２（イ・（２）・診療報酬上臨時的取扱）	190227450
Hgih care unit administration	Specific intensive care unit management fee 3 (a. Temporary handling for medical fees)	特定集中治療室管理料３（イ・診療報酬上臨時的取扱）	190227550
Hgih care unit administration	Special intensive care unit management fee 3 (b) Temporary handling for medical fees	特定集中治療室管理料３（ロ・診療報酬上臨時的取扱）	190227650
Hgih care unit administration	Specific intensive care unit management fee 4 (i.(1).temporary handling for medical fees)	特定集中治療室管理料４（イ・（１）・診療報酬上臨時的取扱）	190227750
Hgih care unit administration	Specific intensive care unit management fee 4 (i.(2).temporary handling for medical fees)	特定集中治療室管理料４（イ・（２）・診療報酬上臨時的取扱）	190227850
Hgih care unit administration	High care unit hospitalization medical management fee 1 (temporary handling for medical fees)	ハイケアユニット入院医療管理料１（診療報酬上臨時的取扱）	190227950
Hgih care unit administration	High care unit hospitalization medical management fee 2 (temporary handling for medical fees)	ハイケアユニット入院医療管理料２（診療報酬上臨時的取扱）	190228050
Hgih care unit administration	Stroke care unit hospitalization medical management fee (temporary handling for medical fees)	脳卒中ケアユニット入院医療管理料（診療報酬上臨時的取扱）	190228150
Hgih care unit administration	Pediatric specific intensive care unit management fee (i. Temporary handling for medical fees)	小児特定集中治療室管理料（イ・診療報酬上臨時的取扱）	190228250
Hgih care unit administration	Pediatric specific intensive care unit management fee	小児特定集中治療室管理料（ロ・診療報酬上臨時的取扱）	190228350
Hgih care unit administration	Special neonatal intensive care unit management fee 1 (temporary handling for medical fees)	新生児特定集中治療室管理料１（診療報酬上臨時的取扱）	190228450
Hgih care unit administration	Special neonatal intensive care unit management fee 2 (temporary handling for medical fees)	新生児特定集中治療室管理料２（診療報酬上臨時的取扱）	190228550
Hgih care unit administration	Specific intensive care unit management fee 2 (B, within 7 days, temporary handling)	特定集中治療室管理料２（ロ・７日以内・臨時的取扱）	190230310
Hgih care unit administration	Specific intensive care unit management fee 2 (B, 8 to 60 days, temporary handling)	特定集中治療室管理料２（ロ・８日～６０日・臨時的取扱）	190230410
Hgih care unit administration	Specific intensive care unit management fee 2 (B, within 7 days, temporary handling)	特定集中治療室管理料２（ロ・７日以内・臨時的取扱）	190230510
Hgih care unit administration	Specific intensive care unit management fee 2 (B, 8 to 60 days, temporary handling)	特定集中治療室管理料２（ロ・８日～６０日・臨時的取扱）	190230610
Hgih care unit administration	Specific intensive care unit management fee 4 (B, within 7 days, temporary handling)	特定集中治療室管理料４（ロ・７日以内・臨時的取扱）	190230710
Hgih care unit administration	Specific intensive care unit management fee 4 (B, 8 to 60 days, temporary handling)	特定集中治療室管理料４（ロ・８日～６０日・臨時的取扱）	190230810
Hgih care unit administration	Specific intensive care unit management fee 4 (B, within 7 days, temporary handling)	特定集中治療室管理料４（ロ・７日以内・臨時的取扱）	190230910
Hgih care unit administration	Specific intensive care unit management fee 4 (B, 8 to 60 days, temporary handling)	特定集中治療室管理料４（ロ・８日～６０日・臨時的取扱）	190231010
General hospital administration	General ward special hospitalization basic fee	一般病棟特別入院基本料（療養病床・診療報酬上臨時的取扱）	190232710
Hgih care unit administration	Specific intensive care unit management fee 1 (b) Temporary handling due to medical fees	特定集中治療室管理料１（ロ・診療報酬上臨時的取扱）	190233310
Hgih care unit administration	Specific intensive care unit management fee 2	特定集中治療室管理料２（イ・（２）・診療報酬上臨時的取扱）	190233410
Hgih care unit administration	Special intensive care unit management fee 3 (b) Temporary handling for medical fees	特定集中治療室管理料３（ロ・診療報酬上臨時的取扱）	190233510
Hgih care unit administration	Specific intensive care unit management fee 4 (i.(2).temporary handling for medical fees)	特定集中治療室管理料４（イ・（２）・診療報酬上臨時的取扱）	190233610
Hgih care unit administration	High care unit hospitalization medical management fee 1 (temporary handling for medical fees)	ハイケアユニット入院医療管理料１（診療報酬上臨時的取扱）	190233710
Hgih care unit administration	High care unit hospitalization medical management fee 2 (temporary handling for medical fees)	ハイケアユニット入院医療管理料２（診療報酬上臨時的取扱）	190233810
Hgih care unit administration	Stroke care unit hospitalization medical management fee (temporary handling for medical fees)	脳卒中ケアユニット入院医療管理料（診療報酬上臨時的取扱）	190233910
Hgih care unit administration	Pediatric specific intensive care unit management fee	小児特定集中治療室管理料（ロ・診療報酬上臨時的取扱）	190234010
Hgih care unit administration	Special neonatal intensive care unit management fee 1 (temporary handling for medical fees)	新生児特定集中治療室管理料１（診療報酬上臨時的取扱）	190234110
Hgih care unit administration	Special neonatal intensive care unit management fee 2 (temporary handling for medical fees)	新生児特定集中治療室管理料２（診療報酬上臨時的取扱）	190234210
Hgih care unit administration	Specific intensive care unit management fee 1 (b) Temporary handling due to medical fees	特定集中治療室管理料１（ロ・診療報酬上臨時的取扱）	190235010
Hgih care unit administration	Specific intensive care unit management fee 2	特定集中治療室管理料２（イ・（２）・診療報酬上臨時的取扱）	190235110
Hgih care unit administration	Special intensive care unit management fee 3 (b) Temporary handling for medical fees	特定集中治療室管理料３（ロ・診療報酬上臨時的取扱）	190235210
Hgih care unit administration	Specific intensive care unit management fee 4 (i.(2).temporary handling for medical fees)	特定集中治療室管理料４（イ・（２）・診療報酬上臨時的取扱）	190235310
Hgih care unit administration	High care unit hospitalization medical management fee 1 (temporary handling for medical fees)	ハイケアユニット入院医療管理料１（診療報酬上臨時的取扱）	190235410
Hgih care unit administration	High care unit hospitalization medical management fee 2 (temporary handling for medical fees)	ハイケアユニット入院医療管理料２（診療報酬上臨時的取扱）	190235510
Hgih care unit administration	Stroke care unit hospitalization medical management fee (temporary handling for medical fees)	脳卒中ケアユニット入院医療管理料（診療報酬上臨時的取扱）	190235610
Hgih care unit administration	Pediatric specific intensive care unit management fee	小児特定集中治療室管理料（ロ・診療報酬上臨時的取扱）	190235710
Hgih care unit administration	Special neonatal intensive care unit management fee 1 (temporary handling for medical fees)	新生児特定集中治療室管理料１（診療報酬上臨時的取扱）	190235810
Hgih care unit administration	Special neonatal intensive care unit management fee 2 (temporary handling for medical fees)	新生児特定集中治療室管理料２（診療報酬上臨時的取扱）	190235910
Hgih care unit administration	Specific intensive care unit management fee 2 (b, upper limit extension, temporary handling)	特定集中治療室管理料２（ロ・上限延長・臨時的取扱）	190236710
Hgih care unit administration	Specific intensive care unit management fee 2 (b, upper limit extension, temporary handling)	特定集中治療室管理料２（ロ・上限延長・臨時的取扱）	190236810
Hgih care unit administration	Specific intensive care unit management fee 4 (b, upper limit extension, temporary handling)	特定集中治療室管理料４（ロ・上限延長・臨時的取扱）	190236910
Hgih care unit administration	Specific intensive care unit management fee 4 (b, upper limit extension, temporary handling)	特定集中治療室管理料４（ロ・上限延長・臨時的取扱）	190237010
General hospital administration	Acute period general hospitalization fee 6 (temporary handling for medical fees)	急性期一般入院料６（診療報酬上臨時的取扱）	190237610
General hospital administration	Acute period general hospitalization fee 7 (temporary handling for medical fees)	急性期一般入院料７（診療報酬上臨時的取扱）	190237610
General hospital administration	Regional general hospitalization fee 3 (temporary handling for medical fees)	地域一般入院料３（診療報酬上臨時的取扱）	190237710
Hgih care unit administration	Specific intensive care unit management fee 1 (within 7 days) (Patients undergoing acute blood purification, etc.)	特定集中治療室管理料１（７日以内）（急性血液浄化等の患者）	190246510
Hgih care unit administration	Specific intensive care unit management fee 1 (8 days or more) (patients such as acute blood purification)	特定集中治療室管理料１（８日以上）（急性血液浄化等の患者）	190246610
Hgih care unit administration	Specific intensive care unit management fee 2 (within 7 days) (Patients undergoing acute blood purification, etc.)	特定集中治療室管理料２（７日以内）（急性血液浄化等の患者）	190246710
Hgih care unit administration	Specific intensive care unit management fee 2 (8 days or more) (patients such as acute blood purification)	特定集中治療室管理料２（８日以上）（急性血液浄化等の患者）	190246810
Hgih care unit administration	Specific intensive care unit management fee 3 (within 7 days) (Patients undergoing acute blood purification, etc.)	特定集中治療室管理料３（７日以内）（急性血液浄化等の患者）	190246910
Hgih care unit administration	Specific intensive care unit management fee 3 (8 days or more) (patients with acute blood purification, etc.)	特定集中治療室管理料３（８日以上）（急性血液浄化等の患者）	190247010
Hgih care unit administration	Specific intensive care unit management fee 4 (within 7 days) (Patients undergoing acute blood purification, etc.)	特定集中治療室管理料４（７日以内）（急性血液浄化等の患者）	190247110
Hgih care unit administration	Specific intensive care unit management fee 4 (8 days or more) (patients with acute blood purification, etc.)	特定集中治療室管理料４（８日以上）（急性血液浄化等の患者）	190247210
General hospital administration	Regional general hospitalization fee 1 (temporary handling for medical fees)	地域一般入院料１（診療報酬上臨時的取扱）	190290210
General hospital administration	Regional general hospitalization fee 2 (temporary handling for medical fees)	地域一般入院料２（診療報酬上臨時的取扱）	190290310
Hgih care unit administration	Specific intensive care unit management fee 3 (within 7 days)	特定集中治療室管理料３（７日以内）	193001610
Hgih care unit administration	Specific intensive care unit management fee 3 (8 to 14 days)	特定集中治療室管理料３（８日以上１４日以内）	193001710
Hgih care unit administration	Special neonatal intensive care unit management fee 1 (within 14 days)	新生児特定集中治療室管理料１（１４日以内）	193001810
Hgih care unit administration	Neonatal specific intensive care unit management fee 1 (15 to 30 days)	新生児特定集中治療室管理料１（１５日以上３０日以内）	193001910
Hgih care unit administration	Neonatal specific intensive care unit management fee 1 (31 days to 110 days)	新生児特定集中治療室管理料１（３１日以上１１０日以内）	193002010
Hgih care unit administration	Neonatal specific intensive care unit management fee 1 (31 to 90 days)	新生児特定集中治療室管理料１（３１日以上９０日以内）	193002010
Hgih care unit administration	Stroke Care Unit Inpatient Medical Management Fee (within 14 days)	脳卒中ケアユニット入院医療管理料（１４日以内）	193003210
Hgih care unit administration	Specific intensive care unit management fee 4 (specific intensive care unit management fee, within 7 days)	特定集中治療室管理料４（特定集中治療室管理料・７日以内）	193005910
Hgih care unit administration	Specific intensive care unit management fee 4 (specific intensive care unit management fee, 8th to 14th)	特定集中治療室管理料４（特定集中治療室管理料・８日～１４日）	193006010
Hgih care unit administration	Specific intensive care unit management fee 4 (specific intensive care for extensive burns/within 7 days)	特定集中治療室管理料４（広範囲熱傷特定集中治療・７日以内）	193006110
Hgih care unit administration	Specific intensive care unit management fee 4 (specific intensive care for extensive burns, 8th to 14th)	特定集中治療室管理料４（広範囲熱傷特定集中治療・８日～１４日）	193006210
Hgih care unit administration	Specific intensive care unit management fee 4 (specific intensive care for extensive burns, 15th to 30th)	特定集中治療室管理料４（広範囲熱傷特定集中治療・１５日～３０日）	193006310
Hgih care unit administration	Specific intensive care unit management fee 4 (specific intensive care for extensive burns, 31 to 60 days)	特定集中治療室管理料４（広範囲熱傷特定集中治療・３１日～６０日）	193006410
Hgih care unit administration	Special neonatal intensive care unit management fee 2 (within 14 days)	新生児特定集中治療室管理料２（１４日以内）	193006710
Hgih care unit administration	Neonatal specific intensive care unit management fee 2 (15 to 30 days)	新生児特定集中治療室管理料２（１５日以上３０日以内）	193006810
Hgih care unit administration	Neonatal specific intensive care unit management fee 2 (31 days to 110 days)	新生児特定集中治療室管理料２（３１日以上１１０日以内）	193006910
Hgih care unit administration	Neonatal specific intensive care unit management fee 2 (31 to 90 days)	新生児特定集中治療室管理料２（３１日以上９０日以内）	193006910
Hgih care unit administration	Pediatric specific intensive care unit management fee (within 7 days)	小児特定集中治療室管理料（７日以内）	193009210
Hgih care unit administration	Pediatric specific intensive care unit management fee (8 to 14 days)	小児特定集中治療室管理料（８日以上１４日以内）	193009310
Hgih care unit administration	Specific intensive care unit management fee 1 (within 7 days)	特定集中治療室管理料１（７日以内）	193010010
Hgih care unit administration	Specific intensive care unit management fee 1 (8 to 14 days)	特定集中治療室管理料１（８日以上１４日以内）	193010110
Hgih care unit administration	Specific intensive care unit management fee 2 (specific intensive care unit management fee, within 7 days)	特定集中治療室管理料２（特定集中治療室管理料・７日以内）	193010210
Hgih care unit administration	Specific intensive care unit management fee 2 (specific intensive care unit management fee, 8th to 14th)	特定集中治療室管理料２（特定集中治療室管理料・８日～１４日）	193010310
Hgih care unit administration	Specific intensive care unit management fee 2 (specific intensive care for extensive burns/within 7 days)	特定集中治療室管理料２（広範囲熱傷特定集中治療・７日以内）	193010410
Hgih care unit administration	Special intensive care unit management fee 2 (Extensive burn specific intensive care, 8th to 14th)	特定集中治療室管理料２（広範囲熱傷特定集中治療・８日～１４日）	193010510
Hgih care unit administration	Special intensive care unit management fee 2 (Specific intensive care for extensive burns/15th to 30th)	特定集中治療室管理料２（広範囲熱傷特定集中治療・１５日～３０日）	193010610
Hgih care unit administration	Special intensive care unit management fee 2 (specific intensive care for extensive burns, 31 to 60 days)	特定集中治療室管理料２（広範囲熱傷特定集中治療・３１日～６０日）	193010710
Hgih care unit administration	High care unit hospitalization medical management fee 1 (within 14 days)	ハイケアユニット入院医療管理料１（１４日以内）	193010810
Hgih care unit administration	High Care Unit Inpatient Medical Management Fee 1 (15 to 21 days)	ハイケアユニット入院医療管理料１（１５日以上２１日以内）	193010910
Hgih care unit administration	High care unit hospitalization medical management fee 2 (within 14 days)	ハイケアユニット入院医療管理料２（１４日以内）	193011010
Hgih care unit administration	High Care Unit Inpatient Medical Management Fee 2 (15 to 21 days)	ハイケアユニット入院医療管理料２（１５日以上２１日以内）	193011110
Hgih care unit administration	Pediatric specific intensive care unit management fee (15 to 30 days)	小児特定集中治療室管理料（１５日以上３０日以内）	193011310
Hgih care unit administration	Pediatric specific intensive care unit management fee (31 days to 35 days)	小児特定集中治療室管理料（３１日以上３５日以内）	193011410
Hgih care unit administration	Pediatric specific intensive care unit management fee (31 to 55 days)	小児特定集中治療室管理料（３１日以上５５日以内）	193011410
Hgih care unit administration	Specific intensive care unit management fee 1 (15 to 30 days)	特定集中治療室管理料１（１５日以上３０日以内）	193014110
Hgih care unit administration	Specific intensive care unit management fee 1 (31 days or more)	特定集中治療室管理料１（３１日以上）	193014210
Hgih care unit administration	Specific intensive care unit management fee 2 (Specific intensive care unit management fee, 15th to 30th)	特定集中治療室管理料２（特定集中治療室管理料・１５日～３０日）	193014310
Hgih care unit administration	Specific intensive care unit management fee 2 (specific intensive care unit management fee, 31 days or more)	特定集中治療室管理料２（特定集中治療室管理料・３１日以上）	193014410
Hgih care unit administration	Specific intensive care unit management fee 3 (15 to 30 days)	特定集中治療室管理料３（１５日以上３０日以内）	193014510
Hgih care unit administration	Specific intensive care unit management fee 3 (31 days or more)	特定集中治療室管理料３（３１日以上）	193014610
Hgih care unit administration	Specific intensive care unit management fee 4 (specific intensive care unit management fee, 15th to 30th)	特定集中治療室管理料４（特定集中治療室管理料・１５日～３０日）	193014710
Hgih care unit administration	Specific intensive care unit management fee 4 (specific intensive care unit management fee, 31 days or more)	特定集中治療室管理料４（特定集中治療室管理料・３１日以上）	193014810
Hgih care unit administration	Specific intensive care unit management fee 3 (within 7 days)	特定集中治療室管理料３（７日以内）	193301410
Hgih care unit administration	Specific intensive care unit management fee 3 (8 to 14 days)	特定集中治療室管理料３（８日以上１４日以内）	193301510
Hgih care unit administration	Stroke Care Unit Inpatient Medical Management Fee (within 14 days)	脳卒中ケアユニット入院医療管理料（１４日以内）	193302010
Hgih care unit administration	Special neonatal intensive care unit management fee 1 (within 14 days)	新生児特定集中治療室管理料１（１４日以内）	193302110
Hgih care unit administration	Neonatal specific intensive care unit management fee 1 (15 to 30 days)	新生児特定集中治療室管理料１（１５日以上３０日以内）	193302210
Hgih care unit administration	Neonatal specific intensive care unit management fee 1 (31 days to 110 days)	新生児特定集中治療室管理料１（３１日以上１１０日以内）	193302310
Hgih care unit administration	Neonatal specific intensive care unit management fee 1 (31 to 90 days)	新生児特定集中治療室管理料１（３１日以上９０日以内）	193302310
Hgih care unit administration	Specific intensive care unit management fee 4 (specific intensive care unit management fee, within 7 days)	特定集中治療室管理料４（特定集中治療室管理料・７日以内）	193307210
Hgih care unit administration	Specific intensive care unit management fee 4 (specific intensive care unit management fee, 8th to 14th)	特定集中治療室管理料４（特定集中治療室管理料・８日～１４日）	193307310
Hgih care unit administration	Specific intensive care unit management fee 4 (specific intensive care for extensive burns/within 7 days)	特定集中治療室管理料４（広範囲熱傷特定集中治療・７日以内）	193307410
Hgih care unit administration	Specific intensive care unit management fee 4 (specific intensive care for extensive burns, 8th to 14th)	特定集中治療室管理料４（広範囲熱傷特定集中治療・８日～１４日）	193307510
Hgih care unit administration	Specific intensive care unit management fee 4 (specific intensive care for extensive burns, 15th to 30th)	特定集中治療室管理料４（広範囲熱傷特定集中治療・１５日～３０日）	193307610
Hgih care unit administration	Specific intensive care unit management fee 4 (specific intensive care for extensive burns, 31 to 60 days)	特定集中治療室管理料４（広範囲熱傷特定集中治療・３１日～６０日）	193307710
Hgih care unit administration	Special neonatal intensive care unit management fee 2 (within 14 days)	新生児特定集中治療室管理料２（１４日以内）	193308010
Hgih care unit administration	Neonatal specific intensive care unit management fee 2 (15 to 30 days)	新生児特定集中治療室管理料２（１５日以上３０日以内）	193308110
Hgih care unit administration	Neonatal specific intensive care unit management fee 2 (31 days to 110 days)	新生児特定集中治療室管理料２（３１日以上１１０日以内）	193308210
Hgih care unit administration	Neonatal specific intensive care unit management fee 2 (31 to 90 days)	新生児特定集中治療室管理料２（３１日以上９０日以内）	193308210
Hgih care unit administration	Pediatric specific intensive care unit management fee (within 7 days)	小児特定集中治療室管理料（７日以内）	193309210
Hgih care unit administration	Pediatric specific intensive care unit management fee (8 to 14 days)	小児特定集中治療室管理料（８日以上１４日以内）	193309310
Hgih care unit administration	Specific intensive care unit management fee 1 (within 7 days)	特定集中治療室管理料１（７日以内）	193310210
Hgih care unit administration	Specific intensive care unit management fee 1 (8 to 14 days)	特定集中治療室管理料１（８日以上１４日以内）	193310310
Hgih care unit administration	Specific intensive care unit management fee 2 (specific intensive care unit management fee, within 7 days)	特定集中治療室管理料２（特定集中治療室管理料・７日以内）	193310410
Hgih care unit administration	Specific intensive care unit management fee 2 (specific intensive care unit management fee, 8th to 14th)	特定集中治療室管理料２（特定集中治療室管理料・８日～１４日）	193310510
Hgih care unit administration	Specific intensive care unit management fee 2 (specific intensive care for extensive burns/within 7 days)	特定集中治療室管理料２（広範囲熱傷特定集中治療・７日以内）	193310610
Hgih care unit administration	Special intensive care unit management fee 2 (Extensive burn specific intensive care, 8th to 14th)	特定集中治療室管理料２（広範囲熱傷特定集中治療・８日～１４日）	193310710
Hgih care unit administration	Special intensive care unit management fee 2 (Specific intensive care for extensive burns/15th to 30th)	特定集中治療室管理料２（広範囲熱傷特定集中治療・１５日～３０日）	193310810
Hgih care unit administration	Special intensive care unit management fee 2 (specific intensive care for extensive burns, 31 to 60 days)	特定集中治療室管理料２（広範囲熱傷特定集中治療・３１日～６０日）	193310910
Hgih care unit administration	High care unit hospitalization medical management fee 1 (within 14 days)	ハイケアユニット入院医療管理料１（１４日以内）	193311010
Hgih care unit administration	High Care Unit Inpatient Medical Management Fee 1 (15 to 21 days)	ハイケアユニット入院医療管理料１（１５日以上２１日以内）	193311110
Hgih care unit administration	High care unit hospitalization medical management fee 2 (within 14 days)	ハイケアユニット入院医療管理料２（１４日以内）	193311210
Hgih care unit administration	High Care Unit Inpatient Medical Management Fee 2 (15 to 21 days)	ハイケアユニット入院医療管理料２（１５日以上２１日以内）	193311310
Hgih care unit administration	Pediatric specific intensive care unit management fee (15 to 30 days)	小児特定集中治療室管理料（１５日以上３０日以内）	193313110
Hgih care unit administration	Pediatric specific intensive care unit management fee (31 days to 35 days)	小児特定集中治療室管理料（３１日以上３５日以内）	193313210
Hgih care unit administration	Pediatric specific intensive care unit management fee (31 to 55 days)	小児特定集中治療室管理料（３１日以上５５日以内）	193313210
Hgih care unit administration	Specific intensive care unit management fee 1 (15 to 30 days)	特定集中治療室管理料１（１５日以上３０日以内）	193317210
Hgih care unit administration	Specific intensive care unit management fee 1 (31 days or more)	特定集中治療室管理料１（３１日以上）	193317310
Hgih care unit administration	Specific intensive care unit management fee 2 (Specific intensive care unit management fee, 15th to 30th)	特定集中治療室管理料２（特定集中治療室管理料・１５日～３０日）	193317410
Hgih care unit administration	Specific intensive care unit management fee 2 (specific intensive care unit management fee, 31 days or more)	特定集中治療室管理料２（特定集中治療室管理料・３１日以上）	193317510
Hgih care unit administration	Specific intensive care unit management fee 3 (15 to 30 days)	特定集中治療室管理料３（１５日以上３０日以内）	193317610
Hgih care unit administration	Specific intensive care unit management fee 3 (31 days or more)	特定集中治療室管理料３（３１日以上）	193317710
Hgih care unit administration	Specific intensive care unit management fee 4 (specific intensive care unit management fee, 15th to 30th)	特定集中治療室管理料４（特定集中治療室管理料・１５日～３０日）	193317810
Hgih care unit administration	Specific intensive care unit management fee 4 (specific intensive care unit management fee, 31 days or more)	特定集中治療室管理料４（特定集中治療室管理料・３１日以上）	193317910
Hgih care unit administration	Specific intensive care unit management fee 3 (within 7 days)	特定集中治療室管理料３（７日以内）	193501610
Hgih care unit administration	Specific intensive care unit management fee 3 (8 to 14 days)	特定集中治療室管理料３（８日以上１４日以内）	193501710
Hgih care unit administration	Special neonatal intensive care unit management fee 1 (within 14 days)	新生児特定集中治療室管理料１（１４日以内）	193502010
Hgih care unit administration	Neonatal specific intensive care unit management fee 1 (15 to 30 days)	新生児特定集中治療室管理料１（１５日以上３０日以内）	193502110
Hgih care unit administration	Neonatal specific intensive care unit management fee 1 (31 days to 110 days)	新生児特定集中治療室管理料１（３１日以上１１０日以内）	193502210
Hgih care unit administration	Neonatal specific intensive care unit management fee 1 (31 to 90 days)	新生児特定集中治療室管理料１（３１日以上９０日以内）	193502210
Hgih care unit administration	Stroke Care Unit Inpatient Medical Management Fee (within 14 days)	脳卒中ケアユニット入院医療管理料（１４日以内）	193504510
Hgih care unit administration	Specific intensive care unit management fee 4 (specific intensive care unit management fee, within 7 days)	特定集中治療室管理料４（特定集中治療室管理料・７日以内）	193507510
Hgih care unit administration	Specific intensive care unit management fee 4 (specific intensive care unit management fee, 8th to 14th)	特定集中治療室管理料４（特定集中治療室管理料・８日～１４日）	193507610
Hgih care unit administration	Specific intensive care unit management fee 4 (specific intensive care for extensive burns/within 7 days)	特定集中治療室管理料４（広範囲熱傷特定集中治療・７日以内）	193507710
Hgih care unit administration	Specific intensive care unit management fee 4 (specific intensive care for extensive burns, 8th to 14th)	特定集中治療室管理料４（広範囲熱傷特定集中治療・８日～１４日）	193507810
Hgih care unit administration	Specific intensive care unit management fee 4 (specific intensive care for extensive burns, 15th to 30th)	特定集中治療室管理料４（広範囲熱傷特定集中治療・１５日～３０日）	193507910
Hgih care unit administration	Specific intensive care unit management fee 4 (specific intensive care for extensive burns, 31 to 60 days)	特定集中治療室管理料４（広範囲熱傷特定集中治療・３１日～６０日）	193508010
Hgih care unit administration	Special neonatal intensive care unit management fee 2 (within 14 days)	新生児特定集中治療室管理料２（１４日以内）	193508310
Hgih care unit administration	Neonatal specific intensive care unit management fee 2 (15 to 30 days)	新生児特定集中治療室管理料２（１５日以上３０日以内）	193508410
Hgih care unit administration	Neonatal specific intensive care unit management fee 2 (31 days to 110 days)	新生児特定集中治療室管理料２（３１日以上１１０日以内）	193508510
Hgih care unit administration	Neonatal specific intensive care unit management fee 2 (31 to 90 days)	新生児特定集中治療室管理料２（３１日以上９０日以内）	193508510
Hgih care unit administration	Pediatric specific intensive care unit management fee (within 7 days)	小児特定集中治療室管理料（７日以内）	193509510
Hgih care unit administration	Pediatric specific intensive care unit management fee (8 to 14 days)	小児特定集中治療室管理料（８日以上１４日以内）	193509610
Hgih care unit administration	Specific intensive care unit management fee 1 (within 7 days)	特定集中治療室管理料１（７日以内）	193511710
Hgih care unit administration	Specific intensive care unit management fee 1 (8 to 14 days)	特定集中治療室管理料１（８日以上１４日以内）	193511810
Hgih care unit administration	Specific intensive care unit management fee 2 (specific intensive care unit management fee, within 7 days)	特定集中治療室管理料２（特定集中治療室管理料・７日以内）	193511910
Hgih care unit administration	Specific intensive care unit management fee 2 (specific intensive care unit management fee, 8th to 14th)	特定集中治療室管理料２（特定集中治療室管理料・８日～１４日）	193512010
Hgih care unit administration	Specific intensive care unit management fee 2 (specific intensive care for extensive burns/within 7 days)	特定集中治療室管理料２（広範囲熱傷特定集中治療・７日以内）	193512110
Hgih care unit administration	Special intensive care unit management fee 2 (Extensive burn specific intensive care, 8th to 14th)	特定集中治療室管理料２（広範囲熱傷特定集中治療・８日～１４日）	193512210
Hgih care unit administration	Special intensive care unit management fee 2 (Specific intensive care for extensive burns/15th to 30th)	特定集中治療室管理料２（広範囲熱傷特定集中治療・１５日～３０日）	193512310
Hgih care unit administration	Special intensive care unit management fee 2 (specific intensive care for extensive burns, 31 to 60 days)	特定集中治療室管理料２（広範囲熱傷特定集中治療・３１日～６０日）	193512410
Hgih care unit administration	High care unit hospitalization medical management fee 1 (within 14 days)	ハイケアユニット入院医療管理料１（１４日以内）	193512510
Hgih care unit administration	High Care Unit Inpatient Medical Management Fee 1 (15 to 21 days)	ハイケアユニット入院医療管理料１（１５日以上２１日以内）	193512610
Hgih care unit administration	High care unit hospitalization medical management fee 2 (within 14 days)	ハイケアユニット入院医療管理料２（１４日以内）	193512710
Hgih care unit administration	High Care Unit Inpatient Medical Management Fee 2 (15 to 21 days)	ハイケアユニット入院医療管理料２（１５日以上２１日以内）	193512810
Hgih care unit administration	Pediatric specific intensive care unit management fee (15 to 30 days)	小児特定集中治療室管理料（１５日以上３０日以内）	193514010
Hgih care unit administration	Pediatric specific intensive care unit management fee (31 days to 35 days)	小児特定集中治療室管理料（３１日以上３５日以内）	193514110
Hgih care unit administration	Pediatric specific intensive care unit management fee (31 to 55 days)	小児特定集中治療室管理料（３１日以上５５日以内）	193514110
Hgih care unit administration	Specific intensive care unit management fee 1 (within 7 days, temporary handling)	特定集中治療室管理料１（７日以内・臨時的取扱）	193532110
Hgih care unit administration	Specific intensive care unit management fee 1 (within 8 to 14 days, temporary handling)	特定集中治療室管理料１（８～１４日以内・臨時的取扱）	193532210
Hgih care unit administration	Specific intensive care unit management fee 1 (within 15 to 30 days/temporary handling)	特定集中治療室管理料１（１５～３０日以内・臨時的取扱）	193532310
Hgih care unit administration	Specific intensive care unit management fee 1 (within 31 to 35 days/temporary handling)	特定集中治療室管理料１（３１～３５日以内・臨時的取扱）	193532410
Hgih care unit administration	Specific intensive care unit management fee 2 (a, within 7 days, temporary handling)	特定集中治療室管理料２（イ・７日以内・臨時的取扱）	193532510
Hgih care unit administration	Specific intensive care unit management fee 2 (a, within 8 to 14 days, temporary handling)	特定集中治療室管理料２（イ・８～１４日以内・臨時的取扱）	193532610
Hgih care unit administration	Specific intensive care unit management fee 2 (a, within 15 to 30 days, temporary handling)	特定集中治療室管理料２（イ・１５～３０日以内・臨時的取扱）	193532710
Hgih care unit administration	Specific intensive care unit management fee 2 (a. Within 31 to 35 days; temporary handling)	特定集中治療室管理料２（イ・３１日～３５日以内・臨時的取扱）	193532810
Hgih care unit administration	Specific intensive care unit management fee 2 (B, within 7 days, temporary handling)	特定集中治療室管理料２（ロ・７日以内・臨時的取扱）	193532910
Hgih care unit administration	Specific intensive care unit management fee 2 (B, within 8 to 14 days, temporary handling)	特定集中治療室管理料２（ロ・８～１４日以内・臨時的取扱）	193533010
Hgih care unit administration	Specific intensive care unit management fee 2 (B, within 15 to 30 days, temporary handling)	特定集中治療室管理料２（ロ・１５～３０日以内・臨時的取扱）	193533110
Hgih care unit administration	Specific intensive care unit management fee 2 (B, within 31 to 60 days, temporary handling)	特定集中治療室管理料２（ロ・３１日～６０日以内・臨時的取扱）	193533210
Hgih care unit administration	Specific intensive care unit management fee 3 (within 7 days, temporary handling)	特定集中治療室管理料３（７日以内・臨時的取扱）	193533310
Hgih care unit administration	Specific intensive care unit management fee 3 (within 8 to 14 days, temporary handling)	特定集中治療室管理料３（８～１４日以内・臨時的取扱）	193533410
Hgih care unit administration	Specific intensive care unit management fee 3 (within 15 to 30 days/temporary handling)	特定集中治療室管理料３（１５～３０日以内・臨時的取扱）	193533510
Hgih care unit administration	Specific intensive care unit management fee 3 (within 31 to 35 days/temporary handling)	特定集中治療室管理料３（３１～３５日以内・臨時的取扱）	193533610
Hgih care unit administration	Specific intensive care unit management fee 4 (a, within 7 days, temporary handling)	特定集中治療室管理料４（イ・７日以内・臨時的取扱）	193533710
Hgih care unit administration	Specific intensive care unit management fee 4 (a, within 8 to 14 days, temporary handling)	特定集中治療室管理料４（イ・８～１４日以内・臨時的取扱）	193533810
Hgih care unit administration	Specific intensive care unit management fee 4 (a, within 15 to 30 days, temporary handling)	特定集中治療室管理料４（イ・１５～３０日以内・臨時的取扱）	193533910
Hgih care unit administration	Specific intensive care unit management fee 4 (a, within 31 days to 35 days, temporary handling)	特定集中治療室管理料４（イ・３１日～３５日以内・臨時的取扱）	193534010
Hgih care unit administration	Specific intensive care unit management fee 4 (B, within 7 days, temporary handling)	特定集中治療室管理料４（ロ・７日以内・臨時的取扱）	193534110
Hgih care unit administration	Specific intensive care unit management fee 4 (b, within 8 to 14 days, temporary handling)	特定集中治療室管理料４（ロ・８～１４日以内・臨時的取扱）	193534210
Hgih care unit administration	Specific intensive care unit management fee 4 (B, within 15 to 30 days, temporary handling)	特定集中治療室管理料４（ロ・１５～３０日以内・臨時的取扱）	193534310
Hgih care unit administration	Specific intensive care unit management fee 4 (B, within 31 to 60 days, temporary handling)	特定集中治療室管理料４（ロ・３１日～６０日以内・臨時的取扱）	193534410
Hgih care unit administration	Specific intensive care unit management fee 1 (within 7 days, temporary handling)	特定集中治療室管理料１（７日以内・臨時的取扱）	193534510
Hgih care unit administration	Specific intensive care unit management fee 1 (within 8 to 14 days, temporary handling)	特定集中治療室管理料１（８～１４日以内・臨時的取扱）	193534610
Hgih care unit administration	Specific intensive care unit management fee 1 (within 15 to 30 days/temporary handling)	特定集中治療室管理料１（１５～３０日以内・臨時的取扱）	193534710
Hgih care unit administration	Specific intensive care unit management fee 1 (within 31 to 35 days/temporary handling)	特定集中治療室管理料１（３１～３５日以内・臨時的取扱）	193534810
Hgih care unit administration	Specific intensive care unit management fee 2 (a, within 7 days, temporary handling)	特定集中治療室管理料２（イ・７日以内・臨時的取扱）	193534910
Hgih care unit administration	Specific intensive care unit management fee 2 (a, within 8 to 14 days, temporary handling)	特定集中治療室管理料２（イ・８～１４日以内・臨時的取扱）	193535010
Hgih care unit administration	Specific intensive care unit management fee 2 (a, within 15 to 30 days, temporary handling)	特定集中治療室管理料２（イ・１５～３０日以内・臨時的取扱）	193535110
Hgih care unit administration	Specific intensive care unit management fee 2 (a. Within 31 to 35 days; temporary handling)	特定集中治療室管理料２（イ・３１日～３５日以内・臨時的取扱）	193535210
Hgih care unit administration	Specific intensive care unit management fee 2 (B, within 7 days, temporary handling)	特定集中治療室管理料２（ロ・７日以内・臨時的取扱）	193535310
Hgih care unit administration	Specific intensive care unit management fee 2 (B, within 8 to 14 days, temporary handling)	特定集中治療室管理料２（ロ・８～１４日以内・臨時的取扱）	193535410
Hgih care unit administration	Specific intensive care unit management fee 2 (B, within 15 to 30 days, temporary handling)	特定集中治療室管理料２（ロ・１５～３０日以内・臨時的取扱）	193535510
Hgih care unit administration	Specific intensive care unit management fee 2 (B, within 31 to 60 days, temporary handling)	特定集中治療室管理料２（ロ・３１日～６０日以内・臨時的取扱）	193535610
Hgih care unit administration	Specific intensive care unit management fee 3 (within 7 days, temporary handling)	特定集中治療室管理料３（７日以内・臨時的取扱）	193535710
Hgih care unit administration	Specific intensive care unit management fee 3 (within 8 to 14 days, temporary handling)	特定集中治療室管理料３（８～１４日以内・臨時的取扱）	193535810
Hgih care unit administration	Specific intensive care unit management fee 3 (within 15 to 30 days/temporary handling)	特定集中治療室管理料３（１５～３０日以内・臨時的取扱）	193535910
Hgih care unit administration	Specific intensive care unit management fee 3 (within 31 to 35 days/temporary handling)	特定集中治療室管理料３（３１～３５日以内・臨時的取扱）	193536010
Hgih care unit administration	Specific intensive care unit management fee 4 (a, within 7 days, temporary handling)	特定集中治療室管理料４（イ・７日以内・臨時的取扱）	193536110
Hgih care unit administration	Specific intensive care unit management fee 4 (a, within 8 to 14 days, temporary handling)	特定集中治療室管理料４（イ・８～１４日以内・臨時的取扱）	193536210
Hgih care unit administration	Specific intensive care unit management fee 4 (a, within 15 to 30 days, temporary handling)	特定集中治療室管理料４（イ・１５～３０日以内・臨時的取扱）	193536310
Hgih care unit administration	Specific intensive care unit management fee 4 (a, within 31 days to 35 days, temporary handling)	特定集中治療室管理料４（イ・３１日～３５日以内・臨時的取扱）	193536410
Hgih care unit administration	Specific intensive care unit management fee 4 (B, within 7 days, temporary handling)	特定集中治療室管理料４（ロ・７日以内・臨時的取扱）	193536510
Hgih care unit administration	Specific intensive care unit management fee 4 (b, within 8 to 14 days, temporary handling)	特定集中治療室管理料４（ロ・８～１４日以内・臨時的取扱）	193536610
Hgih care unit administration	Specific intensive care unit management fee 4 (B, within 15 to 30 days, temporary handling)	特定集中治療室管理料４（ロ・１５～３０日以内・臨時的取扱）	193536710
Hgih care unit administration	Specific intensive care unit management fee 4 (B, within 31 to 60 days, temporary handling)	特定集中治療室管理料４（ロ・３１日～６０日以内・臨時的取扱）	193536810
Hgih care unit administration	Specific intensive care unit management fee 1 (within 7 days, temporary handling)	特定集中治療室管理料１（７日以内・臨時的取扱）	193536910
Hgih care unit administration	Specific intensive care unit management fee 1 (within 8 to 14 days, temporary handling)	特定集中治療室管理料１（８～１４日以内・臨時的取扱）	193537010
Hgih care unit administration	Specific intensive care unit management fee 1 (within 15 to 30 days/temporary handling)	特定集中治療室管理料１（１５～３０日以内・臨時的取扱）	193537110
Hgih care unit administration	Specific intensive care unit management fee 1 (within 31 to 35 days/temporary handling)	特定集中治療室管理料１（３１～３５日以内・臨時的取扱）	193537210
Hgih care unit administration	Specific intensive care unit management fee 2 (a, within 7 days, temporary handling)	特定集中治療室管理料２（イ・７日以内・臨時的取扱）	193537310
Hgih care unit administration	Specific intensive care unit management fee 2 (a, within 8 to 14 days, temporary handling)	特定集中治療室管理料２（イ・８～１４日以内・臨時的取扱）	193537410
Hgih care unit administration	Specific intensive care unit management fee 2 (B, within 15 to 30 days, temporary handling)	特定集中治療室管理料２（ロ・１５～３０日以内・臨時的取扱）	193537510
Hgih care unit administration	Specific intensive care unit management fee 2 (a. Within 31 to 35 days; temporary handling)	特定集中治療室管理料２（イ・３１日～３５日以内・臨時的取扱）	193537610
Hgih care unit administration	Specific intensive care unit management fee 2 (B, within 7 days, temporary handling)	特定集中治療室管理料２（ロ・７日以内・臨時的取扱）	193537710
Hgih care unit administration	Specific intensive care unit management fee 2 (B, within 8 to 14 days, temporary handling)	特定集中治療室管理料２（ロ・８～１４日以内・臨時的取扱）	193537810
Hgih care unit administration	Specific intensive care unit management fee 2 (a, within 15 to 30 days, temporary handling)	特定集中治療室管理料２（イ・１５～３０日以内・臨時的取扱）	193537910
Hgih care unit administration	Specific intensive care unit management fee 2 (B, within 31 to 60 days, temporary handling)	特定集中治療室管理料２（ロ・３１日～６０日以内・臨時的取扱）	193538010
Hgih care unit administration	Specific intensive care unit management fee 3 (within 7 days, temporary handling)	特定集中治療室管理料３（７日以内・臨時的取扱）	193538110
Hgih care unit administration	Specific intensive care unit management fee 3 (within 8 to 14 days, temporary handling)	特定集中治療室管理料３（８～１４日以内・臨時的取扱）	193538210
Hgih care unit administration	Specific intensive care unit management fee 3 (within 15 to 30 days/temporary handling)	特定集中治療室管理料３（１５～３０日以内・臨時的取扱）	193538310
Hgih care unit administration	Specific intensive care unit management fee 3 (within 31 to 35 days/temporary handling)	特定集中治療室管理料３（３１～３５日以内・臨時的取扱）	193538410
Hgih care unit administration	Specific intensive care unit management fee 4 (a, within 7 days, temporary handling)	特定集中治療室管理料４（イ・７日以内・臨時的取扱）	193538510
Hgih care unit administration	Specific intensive care unit management fee 4 (a, within 8 to 14 days, temporary handling)	特定集中治療室管理料４（イ・８～１４日以内・臨時的取扱）	193538610
Hgih care unit administration	Specific intensive care unit management fee 4 (a, within 15 to 30 days, temporary handling)	特定集中治療室管理料４（イ・１５～３０日以内・臨時的取扱）	193538710
Hgih care unit administration	Specific intensive care unit management fee 4 (a, within 31 days to 35 days, temporary handling)	特定集中治療室管理料４（イ・３１日～３５日以内・臨時的取扱）	193538810
Hgih care unit administration	Specific intensive care unit management fee 4 (B, within 7 days, temporary handling)	特定集中治療室管理料４（ロ・７日以内・臨時的取扱）	193538910
Hgih care unit administration	Specific intensive care unit management fee 4 (b, within 8 to 14 days, temporary handling)	特定集中治療室管理料４（ロ・８～１４日以内・臨時的取扱）	193539010
Hgih care unit administration	Specific intensive care unit management fee 4 (B, within 15 to 30 days, temporary handling)	特定集中治療室管理料４（ロ・１５～３０日以内・臨時的取扱）	193539110
Hgih care unit administration	Specific intensive care unit management fee 4 (B, within 31 to 60 days, temporary handling)	特定集中治療室管理料４（ロ・３１日～６０日以内・臨時的取扱）	193539210
Hgih care unit administration	High Care Unit Inpatient Medical Management Fee 1 (within 14 days/temporary handling)	ハイケアユニット入院医療管理料１（１４日以内・臨時的取扱）	193539410
Hgih care unit administration	High Care Unit Inpatient Medical Management Fee 1 (within 15 to 30 days/temporary handling)	ハイケアユニット入院医療管理料１（１５～３０日以内・臨時的取扱）	193539510
Hgih care unit administration	High Care Unit Inpatient Medical Management Fee 1 (within 31 to 35 days/temporary handling)	ハイケアユニット入院医療管理料１（３１～３５日以内・臨時的取扱）	193539610
Hgih care unit administration	High Care Unit Inpatient Medical Management Fee 2 (within 14 days/temporary handling)	ハイケアユニット入院医療管理料２（１４日以内・臨時的取扱）	193539810
Hgih care unit administration	High care unit hospitalization medical care management fee 2 (within 15 to 30 days/temporary handling)	ハイケアユニット入院医療管理料２（１５～３０日以内・臨時的取扱）	193539910
Hgih care unit administration	High care unit hospitalization medical care management fee 2 (within 31 to 35 days/temporary handling)	ハイケアユニット入院医療管理料２（３１～３５日以内・臨時的取扱）	193540010
Hgih care unit administration	High Care Unit Inpatient Medical Management Fee 1 (within 14 days/temporary handling)	ハイケアユニット入院医療管理料１（１４日以内・臨時的取扱）	193540210
Hgih care unit administration	High Care Unit Inpatient Medical Management Fee 1 (within 15 to 30 days/temporary handling)	ハイケアユニット入院医療管理料１（１５～３０日以内・臨時的取扱）	193540310
Hgih care unit administration	High Care Unit Inpatient Medical Management Fee 1 (within 31 to 35 days/temporary handling)	ハイケアユニット入院医療管理料１（３１～３５日以内・臨時的取扱）	193540410
Hgih care unit administration	High Care Unit Inpatient Medical Management Fee 2 (within 14 days/temporary handling)	ハイケアユニット入院医療管理料２（１４日以内・臨時的取扱）	193540610
Hgih care unit administration	High care unit hospitalization medical care management fee 2 (within 15 to 30 days/temporary handling)	ハイケアユニット入院医療管理料２（１５～３０日以内・臨時的取扱）	193540710
Hgih care unit administration	High care unit hospitalization medical care management fee 2 (within 31 to 35 days/temporary handling)	ハイケアユニット入院医療管理料２（３１～３５日以内・臨時的取扱）	193540810
Hgih care unit administration	High Care Unit Inpatient Medical Management Fee 1 (within 14 days/temporary handling)	ハイケアユニット入院医療管理料１（１４日以内・臨時的取扱）	193541010
Hgih care unit administration	High Care Unit Inpatient Medical Management Fee 1 (within 15 to 30 days/temporary handling)	ハイケアユニット入院医療管理料１（１５～３０日以内・臨時的取扱）	193541110
Hgih care unit administration	High Care Unit Inpatient Medical Management Fee 1 (within 31 to 35 days/temporary handling)	ハイケアユニット入院医療管理料１（３１～３５日以内・臨時的取扱）	193541210
Hgih care unit administration	High Care Unit Inpatient Medical Management Fee 2 (within 14 days/temporary handling)	ハイケアユニット入院医療管理料２（１４日以内・臨時的取扱）	193541410
Hgih care unit administration	High care unit hospitalization medical care management fee 2 (within 15 to 30 days/temporary handling)	ハイケアユニット入院医療管理料２（１５～３０日以内・臨時的取扱）	193541510
Hgih care unit administration	High care unit hospitalization medical care management fee 2 (within 31 to 35 days/temporary handling)	ハイケアユニット入院医療管理料２（３１～３５日以内・臨時的取扱）	193541610
Hgih care unit administration	Stroke Care Unit Inpatient Medical Management Fee (within 14 days/temporary handling)	脳卒中ケアユニット入院医療管理料（１４日以内・臨時的取扱）	193541710
Hgih care unit administration	Stroke Care Unit Inpatient Medical Management Fee (within 15-30 days/temporary handling)	脳卒中ケアユニット入院医療管理料（１５～３０日以内・臨時的取扱）	193541810
Hgih care unit administration	Stroke care unit hospitalization medical management fee (within 31 to 35 days/temporary handling)	脳卒中ケアユニット入院医療管理料（３１～３５日以内・臨時的取扱）	193541910
Hgih care unit administration	Stroke Care Unit Inpatient Medical Management Fee (within 14 days/temporary handling)	脳卒中ケアユニット入院医療管理料（１４日以内・臨時的取扱）	193542010
Hgih care unit administration	Stroke Care Unit Inpatient Medical Management Fee (within 15-30 days/temporary handling)	脳卒中ケアユニット入院医療管理料（１５～３０日以内・臨時的取扱）	193542110
Hgih care unit administration	Stroke care unit hospitalization medical management fee (within 31 to 35 days/temporary handling)	脳卒中ケアユニット入院医療管理料（３１～３５日以内・臨時的取扱）	193542210
Hgih care unit administration	Stroke Care Unit Inpatient Medical Management Fee (within 14 days/temporary handling)	脳卒中ケアユニット入院医療管理料（１４日以内・臨時的取扱）	193542310
Hgih care unit administration	Stroke Care Unit Inpatient Medical Management Fee (within 15-30 days/temporary handling)	脳卒中ケアユニット入院医療管理料（１５～３０日以内・臨時的取扱）	193542410
Hgih care unit administration	Stroke care unit hospitalization medical management fee (within 31 to 35 days/temporary handling)	脳卒中ケアユニット入院医療管理料（３１～３５日以内・臨時的取扱）	193542510
Hgih care unit administration	Pediatric specific intensive care unit management fee (within 7 days, temporary handling)	小児特定集中治療室管理料（７日以内・臨時的取扱）	193542610
Hgih care unit administration	Pediatric specific intensive care unit management fee (8-14 days, temporary handling)	小児特定集中治療室管理料（８～１４日・臨時的取扱）	193542710
Hgih care unit administration	Pediatric specific intensive care unit management fee (15 to 30 days/temporary handling)	小児特定集中治療室管理料（１５日以上３０日以内・臨時的取扱）	193542810
Hgih care unit administration	Pediatric specific intensive care unit management fee (31 to 35 days/temporary handling)	小児特定集中治療室管理料（３１日以上３５日以内・臨時的取扱）	193542910
Hgih care unit administration	Pediatric specific intensive care unit management fee (within 7 days, temporary handling)	小児特定集中治療室管理料（７日以内・臨時的取扱）	193543010
Hgih care unit administration	Pediatric specific intensive care unit management fee (8 days to 14 days, temporary handling)	小児特定集中治療室管理料（８日以上１４日以内・臨時的取扱）	193543110
Hgih care unit administration	Pediatric specific intensive care unit management fee (15 to 30 days/temporary handling)	小児特定集中治療室管理料（１５日以上３０日以内・臨時的取扱）	193543210
Hgih care unit administration	Pediatric specific intensive care unit management fee (31 to 35 days/temporary handling)	小児特定集中治療室管理料（３１日以上３５日以内・臨時的取扱）	193543310
Hgih care unit administration	Pediatric specific intensive care unit management fee (within 7 days, temporary handling)	小児特定集中治療室管理料（７日以内・臨時的取扱）	193543410
Hgih care unit administration	Pediatric specific intensive care unit management fee (8-14 days, temporary handling)	小児特定集中治療室管理料（８～１４日・臨時的取扱）	193543510
Hgih care unit administration	Pediatric specific intensive care unit management fee (15 to 30 days/temporary handling)	小児特定集中治療室管理料（１５日以上３０日以内・臨時的取扱）	193543610
Hgih care unit administration	Pediatric specific intensive care unit management fee (31 to 35 days/temporary handling)	小児特定集中治療室管理料（３１日以上３５日以内・臨時的取扱）	193543710
Hgih care unit administration	Special neonatal intensive care unit management fee 1 (within 15 to 30 days/temporary handling)	新生児特定集中治療室管理料１（１５～３０日以内・臨時的取扱）	193543810
Hgih care unit administration	Special neonatal intensive care unit management fee 1 (within 14 days, temporary handling)	新生児特定集中治療室管理料１（１４日以内・臨時的取扱）	193543910
Hgih care unit administration	Neonatal specific intensive care unit management fee 1 (within 31 to 90 days/temporary handling)	新生児特定集中治療室管理料１（３１～９０日以内・臨時的取扱）	193544010
Hgih care unit administration	Special neonatal intensive care unit management fee 2 (within 14 days, temporary handling)	新生児特定集中治療室管理料２（１４日以内・臨時的取扱）	193544110
Hgih care unit administration	Neonatal specific intensive care unit management fee 2 (within 15 to 30 days/temporary handling)	新生児特定集中治療室管理料２（１５～３０日以内・臨時的取扱）	193544210
Hgih care unit administration	Neonatal specific intensive care unit management fee 2 (within 31 to 90 days/temporary handling)	新生児特定集中治療室管理料２（３１～９０日以内・臨時的取扱）	193544310
Hgih care unit administration	Special neonatal intensive care unit management fee 1 (within 14 days, temporary handling)	新生児特定集中治療室管理料１（１４日以内・臨時的取扱）	193544410
Hgih care unit administration	Special neonatal intensive care unit management fee 1 (within 15 to 30 days/temporary handling)	新生児特定集中治療室管理料１（１５～３０日以内・臨時的取扱）	193544510
Hgih care unit administration	Special neonatal intensive care unit management fee 1 (within 31 to 90 days/temporary handling)	新生児特定集中治療室管理料１（３１～９０日以内・臨時的取扱）	193544610
Hgih care unit administration	Special neonatal intensive care unit management fee 2 (within 14 days, temporary handling)	新生児特定集中治療室管理料２（１４日以内・臨時的取扱）	193544710
Hgih care unit administration	Special neonatal intensive care unit management fee 2 (within 15 to 30 days/temporary handling)	新生児特定集中治療室管理料２（１５～３０日以内・臨時的取扱）	193544810
Hgih care unit administration	Neonatal specific intensive care unit management fee 2 (within 31 to 90 days/temporary handling)	新生児特定集中治療室管理料２（３１～９０日以内・臨時的取扱）	193544910
Hgih care unit administration	Special neonatal intensive care unit management fee 1 (within 15 to 30 days/temporary handling)	新生児特定集中治療室管理料１（１５～３０日以内・臨時的取扱）	193545010
Hgih care unit administration	Special neonatal intensive care unit management fee 1 (within 14 days, temporary handling)	新生児特定集中治療室管理料１（１４日以内・臨時的取扱）	193545110
Hgih care unit administration	Neonatal specific intensive care unit management fee 1 (within 31 to 90 days/temporary handling)	新生児特定集中治療室管理料１（３１～９０日以内・臨時的取扱）	193545210
Hgih care unit administration	Special neonatal intensive care unit management fee 2 (within 14 days, temporary handling)	新生児特定集中治療室管理料２（１４日以内・臨時的取扱）	193545310
Hgih care unit administration	Special neonatal intensive care unit management fee 2 (within 15 to 30 days/temporary handling)	新生児特定集中治療室管理料２（１５～３０日以内・臨時的取扱）	193545410
Hgih care unit administration	Neonatal specific intensive care unit management fee 2 (within 31 to 90 days/temporary handling)	新生児特定集中治療室管理料２（３１～９０日以内・臨時的取扱）	193545510
Hgih care unit administration	Specific intensive care unit management fee 1 (within 7 days, temporary handling)	特定集中治療室管理料１（７日以内・臨時的取扱）	193558310
Hgih care unit administration	Specific intensive care unit management fee 1 (within 8 to 14 days, temporary handling)	特定集中治療室管理料１（８～１４日以内・臨時的取扱）	193558410
Hgih care unit administration	Specific intensive care unit management fee 1 (within 15 to 30 days/temporary handling)	特定集中治療室管理料１（１５～３０日以内・臨時的取扱）	193558510
Hgih care unit administration	Specific intensive care unit management fee 1 (within 31 to 35 days/temporary handling)	特定集中治療室管理料１（３１～３５日以内・臨時的取扱）	193558610
Hgih care unit administration	Specific intensive care unit management fee 2 (a, within 7 days, temporary handling)	特定集中治療室管理料２（イ・７日以内・臨時的取扱）	193558710
Hgih care unit administration	Specific intensive care unit management fee 2 (a, within 8 to 14 days, temporary handling)	特定集中治療室管理料２（イ・８～１４日以内・臨時的取扱）	193558810
Hgih care unit administration	Specific intensive care unit management fee 2 (a, within 15 to 30 days, temporary handling)	特定集中治療室管理料２（イ・１５～３０日以内・臨時的取扱）	193558910
Hgih care unit administration	Specific intensive care unit management fee 2 (a. Within 31 to 35 days; temporary handling)	特定集中治療室管理料２（イ・３１日～３５日以内・臨時的取扱）	193559010
Hgih care unit administration	Specific intensive care unit management fee 2 (B, within 7 days, temporary handling)	特定集中治療室管理料２（ロ・７日以内・臨時的取扱）	193559110
Hgih care unit administration	Specific intensive care unit management fee 2 (B, within 8 to 14 days, temporary handling)	特定集中治療室管理料２（ロ・８～１４日以内・臨時的取扱）	193559210
Hgih care unit administration	Specific intensive care unit management fee 2 (B, within 15 to 30 days, temporary handling)	特定集中治療室管理料２（ロ・１５～３０日以内・臨時的取扱）	193559310
Hgih care unit administration	Specific intensive care unit management fee 2 (B, within 31 to 60 days, temporary handling)	特定集中治療室管理料２（ロ・３１日～６０日以内・臨時的取扱）	193559410
Hgih care unit administration	Specific intensive care unit management fee 3 (within 7 days, temporary handling)	特定集中治療室管理料３（７日以内・臨時的取扱）	193559510
Hgih care unit administration	Specific intensive care unit management fee 3 (within 8 to 14 days, temporary handling)	特定集中治療室管理料３（８～１４日以内・臨時的取扱）	193559610
Hgih care unit administration	Specific intensive care unit management fee 3 (within 15 to 30 days/temporary handling)	特定集中治療室管理料３（１５～３０日以内・臨時的取扱）	193559710
Hgih care unit administration	Specific intensive care unit management fee 3 (within 31 to 35 days/temporary handling)	特定集中治療室管理料３（３１～３５日以内・臨時的取扱）	193559810
Hgih care unit administration	Specific intensive care unit management fee 4 (a, within 7 days, temporary handling)	特定集中治療室管理料４（イ・７日以内・臨時的取扱）	193559910
Hgih care unit administration	Specific intensive care unit management fee 4 (a, within 8 to 14 days, temporary handling)	特定集中治療室管理料４（イ・８～１４日以内・臨時的取扱）	193560010
Hgih care unit administration	Specific intensive care unit management fee 4 (a, within 15 to 30 days, temporary handling)	特定集中治療室管理料４（イ・１５～３０日以内・臨時的取扱）	193560110
Hgih care unit administration	Specific intensive care unit management fee 4 (a, within 31 days to 35 days, temporary handling)	特定集中治療室管理料４（イ・３１日～３５日以内・臨時的取扱）	193560210
Hgih care unit administration	Specific intensive care unit management fee 4 (B, within 7 days, temporary handling)	特定集中治療室管理料４（ロ・７日以内・臨時的取扱）	193560310
Hgih care unit administration	Specific intensive care unit management fee 4 (b, within 8 to 14 days, temporary handling)	特定集中治療室管理料４（ロ・８～１４日以内・臨時的取扱）	193560410
Hgih care unit administration	Specific intensive care unit management fee 4 (B, within 15 to 30 days, temporary handling)	特定集中治療室管理料４（ロ・１５～３０日以内・臨時的取扱）	193560510
Hgih care unit administration	Specific intensive care unit management fee 4 (B, within 31 to 60 days, temporary handling)	特定集中治療室管理料４（ロ・３１日～６０日以内・臨時的取扱）	193560610
Hgih care unit administration	Specific intensive care unit management fee 1 (within 7 days, temporary handling)	特定集中治療室管理料１（７日以内・臨時的取扱）	193560710
Hgih care unit administration	Specific intensive care unit management fee 1 (within 8 to 14 days, temporary handling)	特定集中治療室管理料１（８～１４日以内・臨時的取扱）	193560810
Hgih care unit administration	Specific intensive care unit management fee 1 (within 15 to 30 days/temporary handling)	特定集中治療室管理料１（１５～３０日以内・臨時的取扱）	193560910
Hgih care unit administration	Specific intensive care unit management fee 1 (within 31 to 35 days/temporary handling)	特定集中治療室管理料１（３１～３５日以内・臨時的取扱）	193561010
Hgih care unit administration	Specific intensive care unit management fee 2 (a, within 7 days, temporary handling)	特定集中治療室管理料２（イ・７日以内・臨時的取扱）	193561110
Hgih care unit administration	Specific intensive care unit management fee 2 (a, within 8 to 14 days, temporary handling)	特定集中治療室管理料２（イ・８～１４日以内・臨時的取扱）	193561210
Hgih care unit administration	Specific intensive care unit management fee 2 (a, within 15 to 30 days, temporary handling)	特定集中治療室管理料２（イ・１５～３０日以内・臨時的取扱）	193561310
Hgih care unit administration	Specific intensive care unit management fee 2 (a. Within 31 to 35 days; temporary handling)	特定集中治療室管理料２（イ・３１日～３５日以内・臨時的取扱）	193561410
Hgih care unit administration	Specific intensive care unit management fee 2 (B, within 7 days, temporary handling)	特定集中治療室管理料２（ロ・７日以内・臨時的取扱）	193561510
Hgih care unit administration	Specific intensive care unit management fee 2 (B, within 8 to 14 days, temporary handling)	特定集中治療室管理料２（ロ・８～１４日以内・臨時的取扱）	193561610
Hgih care unit administration	Specific intensive care unit management fee 2 (B, within 15 to 30 days, temporary handling)	特定集中治療室管理料２（ロ・１５～３０日以内・臨時的取扱）	193561710
Hgih care unit administration	Specific intensive care unit management fee 2 (B, within 31 to 60 days, temporary handling)	特定集中治療室管理料２（ロ・３１日～６０日以内・臨時的取扱）	193561810
Hgih care unit administration	Specific intensive care unit management fee 3 (within 7 days, temporary handling)	特定集中治療室管理料３（７日以内・臨時的取扱）	193561910
Hgih care unit administration	Specific intensive care unit management fee 3 (within 8 to 14 days, temporary handling)	特定集中治療室管理料３（８～１４日以内・臨時的取扱）	193562010
Hgih care unit administration	Specific intensive care unit management fee 3 (within 15 to 30 days/temporary handling)	特定集中治療室管理料３（１５～３０日以内・臨時的取扱）	193562110
Hgih care unit administration	Specific intensive care unit management fee 3 (within 31 to 35 days/temporary handling)	特定集中治療室管理料３（３１～３５日以内・臨時的取扱）	193562210
Hgih care unit administration	Specific intensive care unit management fee 4 (a, within 7 days, temporary handling)	特定集中治療室管理料４（イ・７日以内・臨時的取扱）	193562310
Hgih care unit administration	Specific intensive care unit management fee 4 (a, within 8 to 14 days, temporary handling)	特定集中治療室管理料４（イ・８～１４日以内・臨時的取扱）	193562410
Hgih care unit administration	Specific intensive care unit management fee 4 (a, within 15 to 30 days, temporary handling)	特定集中治療室管理料４（イ・１５～３０日以内・臨時的取扱）	193562510
Hgih care unit administration	Specific intensive care unit management fee 4 (a, within 31 days to 35 days, temporary handling)	特定集中治療室管理料４（イ・３１日～３５日以内・臨時的取扱）	193562610
Hgih care unit administration	Specific intensive care unit management fee 4 (B, within 7 days, temporary handling)	特定集中治療室管理料４（ロ・７日以内・臨時的取扱）	193562710
Hgih care unit administration	Specific intensive care unit management fee 4 (b, within 8 to 14 days, temporary handling)	特定集中治療室管理料４（ロ・８～１４日以内・臨時的取扱）	193562810
Hgih care unit administration	Specific intensive care unit management fee 4 (B, within 15 to 30 days, temporary handling)	特定集中治療室管理料４（ロ・１５～３０日以内・臨時的取扱）	193562910
Hgih care unit administration	Specific intensive care unit management fee 4 (B, within 31 to 60 days, temporary handling)	特定集中治療室管理料４（ロ・３１日～６０日以内・臨時的取扱）	193563010
Hgih care unit administration	Specific intensive care unit management fee 1 (within 7 days, temporary handling)	特定集中治療室管理料１（７日以内・臨時的取扱）	193563110
Hgih care unit administration	Specific intensive care unit management fee 1 (within 8 to 14 days, temporary handling)	特定集中治療室管理料１（８～１４日以内・臨時的取扱）	193563210
Hgih care unit administration	Specific intensive care unit management fee 1 (within 15 to 30 days/temporary handling)	特定集中治療室管理料１（１５～３０日以内・臨時的取扱）	193563310
Hgih care unit administration	Specific intensive care unit management fee 1 (within 31 to 35 days/temporary handling)	特定集中治療室管理料１（３１～３５日以内・臨時的取扱）	193563410
Hgih care unit administration	Specific intensive care unit management fee 2 (a, within 7 days, temporary handling)	特定集中治療室管理料２（イ・７日以内・臨時的取扱）	193563510
Hgih care unit administration	Specific intensive care unit management fee 2 (a, within 8 to 14 days, temporary handling)	特定集中治療室管理料２（イ・８～１４日以内・臨時的取扱）	193563610
Hgih care unit administration	Specific intensive care unit management fee 2 (a, within 15 to 30 days, temporary handling)	特定集中治療室管理料２（イ・１５～３０日以内・臨時的取扱）	193563710
Hgih care unit administration	Specific intensive care unit management fee 2 (a. Within 31 to 35 days; temporary handling)	特定集中治療室管理料２（イ・３１日～３５日以内・臨時的取扱）	193563810
Hgih care unit administration	Specific intensive care unit management fee 2 (B, within 7 days, temporary handling)	特定集中治療室管理料２（ロ・７日以内・臨時的取扱）	193563910
Hgih care unit administration	Specific intensive care unit management fee 2 (B, within 8 to 14 days, temporary handling)	特定集中治療室管理料２（ロ・８～１４日以内・臨時的取扱）	193564010
Hgih care unit administration	Specific intensive care unit management fee 2 (B, within 15 to 30 days, temporary handling)	特定集中治療室管理料２（ロ・１５～３０日以内・臨時的取扱）	193564110
Hgih care unit administration	Specific intensive care unit management fee 2 (B, within 31 to 60 days, temporary handling)	特定集中治療室管理料２（ロ・３１日～６０日以内・臨時的取扱）	193564210
Hgih care unit administration	Specific intensive care unit management fee 3 (within 7 days, temporary handling)	特定集中治療室管理料３（７日以内・臨時的取扱）	193564310
Hgih care unit administration	Specific intensive care unit management fee 3 (within 8 to 14 days, temporary handling)	特定集中治療室管理料３（８～１４日以内・臨時的取扱）	193564410
Hgih care unit administration	Specific intensive care unit management fee 3 (within 15 to 30 days/temporary handling)	特定集中治療室管理料３（１５～３０日以内・臨時的取扱）	193564510
Hgih care unit administration	Specific intensive care unit management fee 3 (within 31 to 35 days/temporary handling)	特定集中治療室管理料３（３１～３５日以内・臨時的取扱）	193564610
Hgih care unit administration	Specific intensive care unit management fee 4 (a, within 7 days, temporary handling)	特定集中治療室管理料４（イ・７日以内・臨時的取扱）	193564710
Hgih care unit administration	Specific intensive care unit management fee 4 (a, within 8 to 14 days, temporary handling)	特定集中治療室管理料４（イ・８～１４日以内・臨時的取扱）	193564810
Hgih care unit administration	Specific intensive care unit management fee 4 (a, within 15 to 30 days, temporary handling)	特定集中治療室管理料４（イ・１５～３０日以内・臨時的取扱）	193564910
Hgih care unit administration	Specific intensive care unit management fee 4 (a, within 31 days to 35 days, temporary handling)	特定集中治療室管理料４（イ・３１日～３５日以内・臨時的取扱）	193565010
Hgih care unit administration	Specific intensive care unit management fee 4 (B, within 7 days, temporary handling)	特定集中治療室管理料４（ロ・７日以内・臨時的取扱）	193565110
Hgih care unit administration	Specific intensive care unit management fee 4 (b, within 8 to 14 days, temporary handling)	特定集中治療室管理料４（ロ・８～１４日以内・臨時的取扱）	193565210
Hgih care unit administration	Specific intensive care unit management fee 4 (B, within 15 to 30 days, temporary handling)	特定集中治療室管理料４（ロ・１５～３０日以内・臨時的取扱）	193565310
Hgih care unit administration	Specific intensive care unit management fee 4 (B, within 31 to 60 days, temporary handling)	特定集中治療室管理料４（ロ・３１日～６０日以内・臨時的取扱）	193565410
Hgih care unit administration	High Care Unit Inpatient Medical Management Fee 1 (within 14 days/temporary handling)	ハイケアユニット入院医療管理料１（１４日以内・臨時的取扱）	193565510
Hgih care unit administration	High Care Unit Inpatient Medical Management Fee 1 (within 15 to 30 days/temporary handling)	ハイケアユニット入院医療管理料１（１５～３０日以内・臨時的取扱）	193565610
Hgih care unit administration	High Care Unit Inpatient Medical Management Fee 1 (within 31 to 35 days/temporary handling)	ハイケアユニット入院医療管理料１（３１～３５日以内・臨時的取扱）	193565710
Hgih care unit administration	High Care Unit Inpatient Medical Management Fee 2 (within 14 days/temporary handling)	ハイケアユニット入院医療管理料２（１４日以内・臨時的取扱）	193565810
Hgih care unit administration	High care unit hospitalization medical care management fee 2 (within 15 to 30 days/temporary handling)	ハイケアユニット入院医療管理料２（１５～３０日以内・臨時的取扱）	193565910
Hgih care unit administration	High care unit hospitalization medical care management fee 2 (within 31 to 35 days/temporary handling)	ハイケアユニット入院医療管理料２（３１～３５日以内・臨時的取扱）	193566010
Hgih care unit administration	High Care Unit Inpatient Medical Management Fee 1 (within 14 days/temporary handling)	ハイケアユニット入院医療管理料１（１４日以内・臨時的取扱）	193566110
Hgih care unit administration	High Care Unit Inpatient Medical Management Fee 1 (within 15 to 30 days/temporary handling)	ハイケアユニット入院医療管理料１（１５～３０日以内・臨時的取扱）	193566210
Hgih care unit administration	High Care Unit Inpatient Medical Management Fee 1 (within 31 to 35 days/temporary handling)	ハイケアユニット入院医療管理料１（３１～３５日以内・臨時的取扱）	193566310
Hgih care unit administration	High Care Unit Inpatient Medical Management Fee 2 (within 14 days/temporary handling)	ハイケアユニット入院医療管理料２（１４日以内・臨時的取扱）	193566410
Hgih care unit administration	High care unit hospitalization medical care management fee 2 (within 15 to 30 days/temporary handling)	ハイケアユニット入院医療管理料２（１５～３０日以内・臨時的取扱）	193566510
Hgih care unit administration	High care unit hospitalization medical care management fee 2 (within 31 to 35 days/temporary handling)	ハイケアユニット入院医療管理料２（３１～３５日以内・臨時的取扱）	193566610
Hgih care unit administration	High Care Unit Inpatient Medical Management Fee 1 (within 14 days/temporary handling)	ハイケアユニット入院医療管理料１（１４日以内・臨時的取扱）	193566710
Hgih care unit administration	High Care Unit Inpatient Medical Management Fee 1 (within 15 to 30 days/temporary handling)	ハイケアユニット入院医療管理料１（１５～３０日以内・臨時的取扱）	193566810
Hgih care unit administration	High Care Unit Inpatient Medical Management Fee 1 (within 31 to 35 days/temporary handling)	ハイケアユニット入院医療管理料１（３１～３５日以内・臨時的取扱）	193566910
Hgih care unit administration	High Care Unit Inpatient Medical Management Fee 2 (within 14 days/temporary handling)	ハイケアユニット入院医療管理料２（１４日以内・臨時的取扱）	193567010
Hgih care unit administration	High care unit hospitalization medical care management fee 2 (within 15 to 30 days/temporary handling)	ハイケアユニット入院医療管理料２（１５～３０日以内・臨時的取扱）	193567110
Hgih care unit administration	High care unit hospitalization medical care management fee 2 (within 31 to 35 days/temporary handling)	ハイケアユニット入院医療管理料２（３１～３５日以内・臨時的取扱）	193567210
Hgih care unit administration	Stroke Care Unit Inpatient Medical Management Fee (within 14 days/temporary handling)	脳卒中ケアユニット入院医療管理料（１４日以内・臨時的取扱）	193567310
Hgih care unit administration	Stroke Care Unit Inpatient Medical Management Fee (within 15-30 days/temporary handling)	脳卒中ケアユニット入院医療管理料（１５～３０日以内・臨時的取扱）	193567410
Hgih care unit administration	Stroke care unit hospitalization medical management fee (within 31 to 35 days/temporary handling)	脳卒中ケアユニット入院医療管理料（３１～３５日以内・臨時的取扱）	193567510
Hgih care unit administration	Stroke Care Unit Inpatient Medical Management Fee (within 14 days/temporary handling)	脳卒中ケアユニット入院医療管理料（１４日以内・臨時的取扱）	193567610
Hgih care unit administration	Stroke Care Unit Inpatient Medical Management Fee (within 15-30 days/temporary handling)	脳卒中ケアユニット入院医療管理料（１５～３０日以内・臨時的取扱）	193567710
Hgih care unit administration	Stroke care unit hospitalization medical management fee (within 31 to 35 days/temporary handling)	脳卒中ケアユニット入院医療管理料（３１～３５日以内・臨時的取扱）	193567810
Hgih care unit administration	Stroke Care Unit Inpatient Medical Management Fee (within 14 days/temporary handling)	脳卒中ケアユニット入院医療管理料（１４日以内・臨時的取扱）	193567910
Hgih care unit administration	Stroke Care Unit Inpatient Medical Management Fee (within 15-30 days/temporary handling)	脳卒中ケアユニット入院医療管理料（１５～３０日以内・臨時的取扱）	193568010
Hgih care unit administration	Stroke care unit hospitalization medical management fee (within 31 to 35 days/temporary handling)	脳卒中ケアユニット入院医療管理料（３１～３５日以内・臨時的取扱）	193568110
Hgih care unit administration	Pediatric specific intensive care unit management fee (within 7 days, temporary handling)	小児特定集中治療室管理料（７日以内・臨時的取扱）	193568210
Hgih care unit administration	Pediatric specific intensive care unit management fee (8-14 days, temporary handling)	小児特定集中治療室管理料（８～１４日・臨時的取扱）	193568310
Hgih care unit administration	Pediatric specific intensive care unit management fee (15 to 30 days/temporary handling)	小児特定集中治療室管理料（１５日以上３０日以内・臨時的取扱）	193568410
Hgih care unit administration	Pediatric specific intensive care unit management fee (31 to 35 days/temporary handling)	小児特定集中治療室管理料（３１日以上３５日以内・臨時的取扱）	193568510
Hgih care unit administration	Pediatric specific intensive care unit management fee (within 7 days, temporary handling)	小児特定集中治療室管理料（７日以内・臨時的取扱）	193568610
Hgih care unit administration	Pediatric specific intensive care unit management fee (8 to 14 days/temporary handling)	小児特定集中治療室管理料（８日以上１４日以内・臨時的取扱）	193568710
Hgih care unit administration	Pediatric specific intensive care unit management fee (15 to 30 days/temporary handling)	小児特定集中治療室管理料（１５日以上３０日以内・臨時的取扱）	193568810
Hgih care unit administration	Pediatric specific intensive care unit management fee (31 to 35 days/temporary handling)	小児特定集中治療室管理料（３１日以上３５日以内・臨時的取扱）	193568910
Hgih care unit administration	Pediatric specific intensive care unit management fee (within 7 days, temporary handling)	小児特定集中治療室管理料（７日以内・臨時的取扱）	193569010
Hgih care unit administration	Pediatric specific intensive care unit management fee (8-14 days, temporary handling)	小児特定集中治療室管理料（８～１４日・臨時的取扱）	193569110
Hgih care unit administration	Pediatric specific intensive care unit management fee (15 to 30 days/temporary handling)	小児特定集中治療室管理料（１５日以上３０日以内・臨時的取扱）	193569210
Hgih care unit administration	Pediatric specific intensive care unit management fee (31 to 35 days/temporary handling)	小児特定集中治療室管理料（３１日以上３５日以内・臨時的取扱）	193569310
Hgih care unit administration	Special neonatal intensive care unit management fee 1 (within 15 to 30 days/temporary handling)	新生児特定集中治療室管理料１（１５～３０日以内・臨時的取扱）	193569410
Hgih care unit administration	Special neonatal intensive care unit management fee 1 (within 14 days, temporary handling)	新生児特定集中治療室管理料１（１４日以内・臨時的取扱）	193569510
Hgih care unit administration	Neonatal specific intensive care unit management fee 1 (within 31 to 90 days/temporary handling)	新生児特定集中治療室管理料１（３１～９０日以内・臨時的取扱）	193569610
Hgih care unit administration	Neonatal specific intensive care unit management fee 2 (within 14 days, temporary handling)	新生児特定集中治療室管理料２（１４日以内・臨時的取扱）	193569710
Hgih care unit administration	Neonatal specific intensive care unit management fee 2 (within 15 to 30 days/temporary handling)	新生児特定集中治療室管理料２（１５～３０日以内・臨時的取扱）	193569810
Hgih care unit administration	Neonatal specific intensive care unit management fee 2 (within 31 to 90 days/temporary handling)	新生児特定集中治療室管理料２（３１～９０日以内・臨時的取扱）	193569910
Hgih care unit administration	Special neonatal intensive care unit management fee 1 (within 14 days, temporary handling)	新生児特定集中治療室管理料１（１４日以内・臨時的取扱）	193570010
Hgih care unit administration	Special neonatal intensive care unit management fee 1 (within 15 to 30 days/temporary handling)	新生児特定集中治療室管理料１（１５～３０日以内・臨時的取扱）	193570110
Hgih care unit administration	Special neonatal intensive care unit management fee 1 (within 31 to 90 days/temporary handling)	新生児特定集中治療室管理料１（３１～９０日以内・臨時的取扱）	193570210
Hgih care unit administration	Special neonatal intensive care unit management fee 2 (within 14 days, temporary handling)	新生児特定集中治療室管理料２（１４日以内・臨時的取扱）	193570310
Hgih care unit administration	Neonatal specific intensive care unit management fee 2 (within 15 to 30 days/temporary handling)	新生児特定集中治療室管理料２（１５～３０日以内・臨時的取扱）	193570410
Hgih care unit administration	Neonatal specific intensive care unit management fee 2 (within 31 to 90 days/temporary handling)	新生児特定集中治療室管理料２（３１～９０日以内・臨時的取扱）	193570510
Hgih care unit administration	Special neonatal intensive care unit management fee 1 (within 15 to 30 days/temporary handling)	新生児特定集中治療室管理料１（１５～３０日以内・臨時的取扱）	193570610
Hgih care unit administration	Special neonatal intensive care unit management fee 1 (within 14 days, temporary handling)	新生児特定集中治療室管理料１（１４日以内・臨時的取扱）	193570710
Hgih care unit administration	Neonatal specific intensive care unit management fee 1 (within 31 to 90 days/temporary handling)	新生児特定集中治療室管理料１（３１～９０日以内・臨時的取扱）	193570810
Hgih care unit administration	Neonatal specific intensive care unit management fee 2 (within 14 days, temporary handling)	新生児特定集中治療室管理料２（１４日以内・臨時的取扱）	193570910
Hgih care unit administration	Special neonatal intensive care unit management fee 2 (within 15 to 30 days/temporary handling)	新生児特定集中治療室管理料２（１５～３０日以内・臨時的取扱）	193571010
Hgih care unit administration	Neonatal specific intensive care unit management fee 2 (within 31 to 90 days/temporary handling)	新生児特定集中治療室管理料２（３１～９０日以内・臨時的取扱）	193571110
Hgih care unit administration	Specific intensive care unit management fee 1 (upper limit extension/temporary handling)	特定集中治療室管理料１（上限延長・臨時的取扱）	193575710
Hgih care unit administration	Specific intensive care unit management fee 2 (a, upper limit extension, temporary handling)	特定集中治療室管理料２（イ・上限延長・臨時的取扱）	193575810
Hgih care unit administration	Specific intensive care unit management fee 2 (b, upper limit extension, temporary handling)	特定集中治療室管理料２（ロ・上限延長・臨時的取扱）	193575910
Hgih care unit administration	Specific intensive care unit management fee 3 (upper limit extension/temporary handling)	特定集中治療室管理料３（上限延長・臨時的取扱）	193576010
Hgih care unit administration	Specific intensive care unit management fee 4 (a, upper limit extension, temporary handling)	特定集中治療室管理料４（イ・上限延長・臨時的取扱）	193576110
Hgih care unit administration	Specific intensive care unit management fee 4 (b, upper limit extension, temporary handling)	特定集中治療室管理料４（ロ・上限延長・臨時的取扱）	193576210
Hgih care unit administration	Specific intensive care unit management fee 1 (upper limit extension/temporary handling)	特定集中治療室管理料１（上限延長・臨時的取扱）	193576310
Hgih care unit administration	Specific intensive care unit management fee 2 (a, upper limit extension, temporary handling)	特定集中治療室管理料２（イ・上限延長・臨時的取扱）	193576410
Hgih care unit administration	Specific intensive care unit management fee 2 (b, upper limit extension, temporary handling)	特定集中治療室管理料２（ロ・上限延長・臨時的取扱）	193576510
Hgih care unit administration	Specific intensive care unit management fee 3 (upper limit extension/temporary handling)	特定集中治療室管理料３（上限延長・臨時的取扱）	193576610
Hgih care unit administration	Specific intensive care unit management fee 4 (a, upper limit extension, temporary handling)	特定集中治療室管理料４（イ・上限延長・臨時的取扱）	193576710
Hgih care unit administration	Specific intensive care unit management fee 4 (b, upper limit extension, temporary handling)	特定集中治療室管理料４（ロ・上限延長・臨時的取扱）	193576810
Hgih care unit administration	Specific intensive care unit management fee 1 (upper limit extension/temporary handling)	特定集中治療室管理料１（上限延長・臨時的取扱）	193576910
Hgih care unit administration	Specific intensive care unit management fee 2 (a, upper limit extension, temporary handling)	特定集中治療室管理料２（イ・上限延長・臨時的取扱）	193577010
Hgih care unit administration	Specific intensive care unit management fee 2 (b, upper limit extension, temporary handling)	特定集中治療室管理料２（ロ・上限延長・臨時的取扱）	193577110
Hgih care unit administration	Specific intensive care unit management fee 3 (upper limit extension/temporary handling)	特定集中治療室管理料３（上限延長・臨時的取扱）	193577210
Hgih care unit administration	Specific intensive care unit management fee 4 (a, upper limit extension, temporary handling)	特定集中治療室管理料４（イ・上限延長・臨時的取扱）	193577310
Hgih care unit administration	Specific intensive care unit management fee 4 (b, upper limit extension, temporary handling)	特定集中治療室管理料４（ロ・上限延長・臨時的取扱）	193577410
Hgih care unit administration	High care unit hospitalization medical care management fee 1 (upper limit extension/temporary handling)	ハイケアユニット入院医療管理料１（上限延長・臨時的取扱）	193577510
Hgih care unit administration	High care unit hospitalization medical care management fee 2 (upper limit extension/temporary handling)	ハイケアユニット入院医療管理料２（上限延長・臨時的取扱）	193577610
Hgih care unit administration	High care unit hospitalization medical care management fee 1 (upper limit extension/temporary handling)	ハイケアユニット入院医療管理料１（上限延長・臨時的取扱）	193577710
Hgih care unit administration	High care unit hospitalization medical care management fee 2 (upper limit extension/temporary handling)	ハイケアユニット入院医療管理料２（上限延長・臨時的取扱）	193577810
Hgih care unit administration	High care unit hospitalization medical care management fee 1 (upper limit extension/temporary handling)	ハイケアユニット入院医療管理料１（上限延長・臨時的取扱）	193577910
Hgih care unit administration	High care unit hospitalization medical care management fee 2 (upper limit extension/temporary handling)	ハイケアユニット入院医療管理料２（上限延長・臨時的取扱）	193578010
Hgih care unit administration	Stroke care unit hospitalization medical care management fee (upper limit extension/temporary handling)	脳卒中ケアユニット入院医療管理料（上限延長・臨時的取扱）	193578110
Hgih care unit administration	Stroke care unit hospitalization medical care management fee (upper limit extension/temporary handling)	脳卒中ケアユニット入院医療管理料（上限延長・臨時的取扱）	193578210
Hgih care unit administration	Stroke care unit hospitalization medical care management fee (upper limit extension/temporary handling)	脳卒中ケアユニット入院医療管理料（上限延長・臨時的取扱）	193578310
Hgih care unit administration	Pediatric specific intensive care unit management fee (upper limit extension/temporary handling)	小児特定集中治療室管理料（上限延長・臨時的取扱）	193578410
Hgih care unit administration	Pediatric specific intensive care unit management fee (upper limit extension/temporary handling)	小児特定集中治療室管理料（上限延長・臨時的取扱）	193578510
Hgih care unit administration	Pediatric specific intensive care unit management fee (upper limit extension/temporary handling)	小児特定集中治療室管理料（上限延長・臨時的取扱）	193578610
Hgih care unit administration	Special neonatal intensive care unit management fee 1 (upper limit extension/temporary handling)	新生児特定集中治療室管理料１（上限延長・臨時的取扱）	193578710
Hgih care unit administration	Special neonatal intensive care unit management fee 2 (upper limit extension/temporary handling)	新生児特定集中治療室管理料２（上限延長・臨時的取扱）	193578810
Hgih care unit administration	Special neonatal intensive care unit management fee 1 (upper limit extension/temporary handling)	新生児特定集中治療室管理料１（上限延長・臨時的取扱）	193578910
Hgih care unit administration	Special neonatal intensive care unit management fee 2 (upper limit extension/temporary handling)	新生児特定集中治療室管理料２（上限延長・臨時的取扱）	193579010
Hgih care unit administration	Special neonatal intensive care unit management fee 1 (upper limit extension/temporary handling)	新生児特定集中治療室管理料１（上限延長・臨時的取扱）	193579110
Hgih care unit administration	Special neonatal intensive care unit management fee 2 (upper limit extension/temporary handling)	新生児特定集中治療室管理料２（上限延長・臨時的取扱）	193579210
Hgih care unit administration	Specific intensive care unit management fee 1 (upper limit extension/temporary handling)	特定集中治療室管理料１（上限延長・臨時的取扱）	193582010
Hgih care unit administration	Specific intensive care unit management fee 2 (a, upper limit extension, temporary handling)	特定集中治療室管理料２（イ・上限延長・臨時的取扱）	193582110
Hgih care unit administration	Specific intensive care unit management fee 2 (b, upper limit extension, temporary handling)	特定集中治療室管理料２（ロ・上限延長・臨時的取扱）	193582210
Hgih care unit administration	Specific intensive care unit management fee 3 (upper limit extension/temporary handling)	特定集中治療室管理料３（上限延長・臨時的取扱）	193582310
Hgih care unit administration	Specific intensive care unit management fee 4 (a, upper limit extension, temporary handling)	特定集中治療室管理料４（イ・上限延長・臨時的取扱）	193582410
Hgih care unit administration	Specific intensive care unit management fee 4 (b, upper limit extension, temporary handling)	特定集中治療室管理料４（ロ・上限延長・臨時的取扱）	193582510
Hgih care unit administration	Specific intensive care unit management fee 1 (upper limit extension/temporary handling)	特定集中治療室管理料１（上限延長・臨時的取扱）	193582610
Hgih care unit administration	Specific intensive care unit management fee 2 (a, upper limit extension, temporary handling)	特定集中治療室管理料２（イ・上限延長・臨時的取扱）	193582710
Hgih care unit administration	Specific intensive care unit management fee 2 (b, upper limit extension, temporary handling)	特定集中治療室管理料２（ロ・上限延長・臨時的取扱）	193582810
Hgih care unit administration	Specific intensive care unit management fee 3 (upper limit extension/temporary handling)	特定集中治療室管理料３（上限延長・臨時的取扱）	193582910
Hgih care unit administration	Specific intensive care unit management fee 4 (a, upper limit extension, temporary handling)	特定集中治療室管理料４（イ・上限延長・臨時的取扱）	193583010
Hgih care unit administration	Specific intensive care unit management fee 4 (b, upper limit extension, temporary handling)	特定集中治療室管理料４（ロ・上限延長・臨時的取扱）	193583110
Hgih care unit administration	Specific intensive care unit management fee 1 (upper limit extension/temporary handling)	特定集中治療室管理料１（上限延長・臨時的取扱）	193583210
Hgih care unit administration	Specific intensive care unit management fee 2 (a, upper limit extension, temporary handling)	特定集中治療室管理料２（イ・上限延長・臨時的取扱）	193583310
Hgih care unit administration	Specific intensive care unit management fee 2 (b, upper limit extension, temporary handling)	特定集中治療室管理料２（ロ・上限延長・臨時的取扱）	193583410
Hgih care unit administration	Specific intensive care unit management fee 3 (upper limit extension/temporary handling)	特定集中治療室管理料３（上限延長・臨時的取扱）	193583510
Hgih care unit administration	Specific intensive care unit management fee 4 (a, upper limit extension, temporary handling)	特定集中治療室管理料４（イ・上限延長・臨時的取扱）	193583610
Hgih care unit administration	Specific intensive care unit management fee 4 (b, upper limit extension, temporary handling)	特定集中治療室管理料４（ロ・上限延長・臨時的取扱）	193583710
Hgih care unit administration	High care unit hospitalization medical care management fee 1 (upper limit extension/temporary handling)	ハイケアユニット入院医療管理料１（上限延長・臨時的取扱）	193583810
Hgih care unit administration	High care unit hospitalization medical care management fee 2 (upper limit extension/temporary handling)	ハイケアユニット入院医療管理料２（上限延長・臨時的取扱）	193583910
Hgih care unit administration	High care unit hospitalization medical care management fee 1 (upper limit extension/temporary handling)	ハイケアユニット入院医療管理料１（上限延長・臨時的取扱）	193584010
Hgih care unit administration	High care unit hospitalization medical care management fee 2 (upper limit extension/temporary handling)	ハイケアユニット入院医療管理料２（上限延長・臨時的取扱）	193584110
Hgih care unit administration	High care unit hospitalization medical care management fee 1 (upper limit extension/temporary handling)	ハイケアユニット入院医療管理料１（上限延長・臨時的取扱）	193584210
Hgih care unit administration	High care unit hospitalization medical care management fee 2 (upper limit extension/temporary handling)	ハイケアユニット入院医療管理料２（上限延長・臨時的取扱）	193584310
Hgih care unit administration	Stroke care unit hospitalization medical care management fee (upper limit extension/temporary handling)	脳卒中ケアユニット入院医療管理料（上限延長・臨時的取扱）	193584410
Hgih care unit administration	Stroke care unit hospitalization medical care management fee (upper limit extension/temporary handling)	脳卒中ケアユニット入院医療管理料（上限延長・臨時的取扱）	193584510
Hgih care unit administration	Stroke care unit hospitalization medical care management fee (upper limit extension/temporary handling)	脳卒中ケアユニット入院医療管理料（上限延長・臨時的取扱）	193584610
Hgih care unit administration	Pediatric specific intensive care unit management fee (upper limit extension/temporary handling)	小児特定集中治療室管理料（上限延長・臨時的取扱）	193584710
Hgih care unit administration	Pediatric specific intensive care unit management fee (upper limit extension/temporary handling)	小児特定集中治療室管理料（上限延長・臨時的取扱）	193584810
Hgih care unit administration	Pediatric specific intensive care unit management fee (upper limit extension/temporary handling)	小児特定集中治療室管理料（上限延長・臨時的取扱）	193584910
Hgih care unit administration	Special neonatal intensive care unit management fee 1 (upper limit extension/temporary handling)	新生児特定集中治療室管理料１（上限延長・臨時的取扱）	193585010
Hgih care unit administration	Special neonatal intensive care unit management fee 2 (upper limit extension/temporary handling)	新生児特定集中治療室管理料２（上限延長・臨時的取扱）	193585110
Hgih care unit administration	Special neonatal intensive care unit management fee 1 (upper limit extension/temporary handling)	新生児特定集中治療室管理料１（上限延長・臨時的取扱）	193585210
Hgih care unit administration	Special neonatal intensive care unit management fee 2 (upper limit extension/temporary handling)	新生児特定集中治療室管理料２（上限延長・臨時的取扱）	193585310
Hgih care unit administration	Special neonatal intensive care unit management fee 1 (upper limit extension/temporary handling)	新生児特定集中治療室管理料１（上限延長・臨時的取扱）	193585410
Hgih care unit administration	Special neonatal intensive care unit management fee 2 (upper limit extension/temporary handling)	新生児特定集中治療室管理料２（上限延長・臨時的取扱）	193585510
Hgih care unit administration	Specific intensive care unit management fee 1 (15 to 30 days)	特定集中治療室管理料１（１５日以上３０日以内）	193588110
Hgih care unit administration	Specific intensive care unit management fee 1 (31 days or more)	特定集中治療室管理料１（３１日以上）	193588210
Hgih care unit administration	Specific intensive care unit management fee 2 (Specific intensive care unit management fee, 15th to 30th)	特定集中治療室管理料２（特定集中治療室管理料・１５日～３０日）	193588310
Hgih care unit administration	Specific intensive care unit management fee 2 (specific intensive care unit management fee, 31 days or more)	特定集中治療室管理料２（特定集中治療室管理料・３１日以上）	193588410
Hgih care unit administration	Specific intensive care unit management fee 3 (15 to 30 days)	特定集中治療室管理料３（１５日以上３０日以内）	193588510
Hgih care unit administration	Specific intensive care unit management fee 3 (31 days or more)	特定集中治療室管理料３（３１日以上）	193588610
Hgih care unit administration	Specific intensive care unit management fee 4 (specific intensive care unit management fee, 15th to 30th)	特定集中治療室管理料４（特定集中治療室管理料・１５日～３０日）	193588710
Hgih care unit administration	Specific intensive care unit management fee 4 (specific intensive care unit management fee, 31 days or more)	特定集中治療室管理料４（特定集中治療室管理料・３１日以上）	193588810

## Sheet: Medical procedure codes
Supplemental Table 4 Code of Procedures.
Procedure_Category	Procedure name (English)	Procedure name (Japanese)	Procedure code
Oxygen administration	oxygen inhalation	酸素吸入	140005610
Oxygen administration	oxygen tent	酸素テント	140005810
Oxygen administration	Intermittent positive pressure inhalation	間歇的陽圧吸入法	140005910
Oxygen administration	External negative pressure ventilator therapy	体外式陰圧人工呼吸器治療	140006050
Oxygen administration	nasal mask assisted ventilation	鼻マスク式補助換気法	140037810
Oxygen administration	High flow therapy (under 15 years old)	ハイフローセラピー（１５歳未満）	140057310
Oxygen administration	High Flow Therapy (15+)	ハイフローセラピー（１５歳以上）	140057410
Oxygen administration	high flow therapy	ハイフローセラピー	140055810
Oxygen administration	incubator	インキュベーター	140028410
Artificial respiration	artificial respiration	人工呼吸	140009310
Artificial respiration	Artificial respiration (closed circulation anesthesia machine)	人工呼吸（閉鎖循環式麻酔装置）	140009550
Artificial respiration	Oxygen inhalation (microadapter)	酸素吸入（マイクロアダプター）	140009650
Artificial respiration	Artificial respiration (semi-closed circulatory anesthesia machine)	人工呼吸（半閉鎖式循環麻酔器）	140009750
Artificial respiration	Oxygen pressurization (closed circulation anesthesia machine under endotracheal intubation)	酸素加圧（気管内挿管下に閉鎖循環式麻酔器）	140009950
Artificial respiration	CPAP	ＣＰＡＰ	140010050
Artificial respiration	IMV	ＩＭＶ	140010150
Artificial respiration	Artificial respiration (more than 5 hours up to day 14)	人工呼吸（５時間超１４日目まで）	140023510
Artificial respiration	Artificial respiration (closed-circulation anesthesia machine) (over 5 hours up to day 14)	人工呼吸（閉鎖循環式麻酔装置）（５時間超１４日目まで）	140023750
Artificial respiration	Oxygen inhalation (microadapter) (more than 5 hours until day 14)	酸素吸入（マイクロアダプター）（５時間超１４日目まで）	140023850
Artificial respiration	Mechanical ventilation (semi-closed circulatory anesthesia machine) (more than 5 hours until day 14)	人工呼吸（半閉鎖式循環麻酔器）（５時間超１４日目まで）	140023950
Artificial respiration	Oxygen pressurization (closed circulation anesthesia machine under endotracheal intubation, over 5 hours until day 14)	酸素加圧（気管内挿管下に閉鎖循環式麻酔器・５時間超１４日目まで）	140024150
Artificial respiration	CPAP (more than 5 hours until day 14)	ＣＰＡＰ（５時間超１４日目まで）	140024250
Artificial respiration	IMV (more than 5 hours to day 14)	ＩＭＶ（５時間超１４日目まで）	140024350
Artificial respiration	Artificial respiration (nasal mask type respirator)	人工呼吸（鼻マスク式人工呼吸器）	140039550
Artificial respiration	Artificial respiration (nasal mask ventilator) (more than 5 hours and up to 14 days)	人工呼吸（鼻マスク式人工呼吸器）（５時間超１４日目まで）	140039650
Artificial respiration	Oxygen inhalation under endotracheal intubation using closed circulation anesthesia machine	閉鎖循環式麻酔器使用気管内挿管下酸素吸入	140039850
Artificial respiration	Oxygen inhalation under endotracheal intubation using a closed circulation anesthesia machine (over 5 hours until day 14)	閉鎖循環式麻酔器使用気管内挿管下酸素吸入（５時間超１４日目まで）	140039950
Artificial respiration	Artificial respiration (more than 5 hours after 15 days)	人工呼吸（５時間超１５日目以降）	140063810
Artificial respiration	Artificial respiration (closed circulation anesthesia machine) (more than 5 hours after 15 days)	人工呼吸（閉鎖循環式麻酔装置）（５時間超１５日目以降）	140064050
Artificial respiration	Oxygen inhalation (microadapter) (more than 5 hours after day 15)	酸素吸入（マイクロアダプター）（５時間超１５日目以降）	140064150
Artificial respiration	Oxygen inhalation under endotracheal intubation using a closed circulation anesthesia machine (more than 5 hours after 15 days)	閉鎖循環式麻酔器使用気管内挿管下酸素吸入（５時間超１５日目以降）	140064250
Artificial respiration	Artificial respiration (semi-closed circulatory anesthesia machine) (more than 5 hours after 15 days)	人工呼吸（半閉鎖式循環麻酔器）（５時間超１５日目以降）	140064350
Artificial respiration	Oxygen pressurization (closed circulation anesthesia machine under endotracheal intubation, more than 5 hours after 15 days)	酸素加圧（気管内挿管下に閉鎖循環式麻酔器・５時間超１５日目以降）	140064450
Artificial respiration	CPAP (more than 5 hours after 15 days)	ＣＰＡＰ（５時間超１５日目以降）	140064550
Artificial respiration	IMV (more than 5 hours after day 15)	ＩＭＶ（５時間超１５日目以降）	140064650
Artificial respiration	Artificial respiration (nasal mask type respirator) (over 5 hours after 15 days)	人工呼吸（鼻マスク式人工呼吸器）（５時間超１５日目以降）	140064750
Artificial respiration	Artificial respiration (more than 5 hours)	人工呼吸（５時間超）	140023510
Artificial respiration	Artificial respiration (closed circulation anesthesia machine) (more than 5 hours)	人工呼吸（閉鎖循環式麻酔装置）（５時間超）	140023750
Artificial respiration	Oxygen inhalation (microadapter) (>5 hours)	酸素吸入（マイクロアダプター）（５時間超）	140023850
Artificial respiration	Artificial respiration (semi-closed circulatory anesthesia machine) (more than 5 hours)	人工呼吸（半閉鎖式循環麻酔器）（５時間超）	140023950
Artificial respiration	Oxygen pressurization (closed circulation anesthesia machine under endotracheal intubation) (>5 hours)	酸素加圧（気管内挿管下に閉鎖循環式麻酔器）（５時間超）	140024150
Artificial respiration	CPAP (>5 hours)	ＣＰＡＰ（５時間超）	140024250
Artificial respiration	IMV (>5 hours)	ＩＭＶ（５時間超）	140024350
Artificial respiration	Artificial respiration (nasal mask type respirator) (more than 5 hours)	人工呼吸（鼻マスク式人工呼吸器）（５時間超）	140039650
Artificial respiration	Oxygen inhalation under endotracheal intubation using a closed circulation anesthesia machine (more than 5 hours)	閉鎖循環式麻酔器使用気管内挿管下酸素吸入（５時間超）	140039950
ECMO	Percutaneous cardiopulmonary support (first day)	経皮的心肺補助法（初日）	150262910
ECMO	Percutaneous cardiopulmonary support (after the second day)	経皮的心肺補助法（２日目以降）	150275710
ECMO	Percutaneous circulatory support (using a pump catheter) (Day 1)	経皮的循環補助法（ポンプカテーテルを使用）（初日）	150395450
ECMO	Percutaneous circulatory support (using a pump catheter) (2nd day onwards)	経皮的循環補助法（ポンプカテーテルを使用）（２日目以降）	150395550

## Sheet: Drug codes
Supplemental Table 5 Code of Drugs.
Drug category	Drug subcategory	Drug Name (English)	Drug Name (Japanese)	Drug Code	Unit
Propofol	Propofol 200mg	Propofol intravenous injection 1% 20 mL "FK" 200 mg	プロポフォール静注１％２０ｍＬ「ＦＫ」 ２００ｍｇ	622339801	ampule
Propofol	Propofol 200mg	Propofol 200mg20mL injection	プロポフォール２００ｍｇ２０ｍＬ注射液	622748000	ampule
Propofol	Propofol 200mg	1% Diprivan injection 200 mg 20 mL	１％ディプリバン注 ２００ｍｇ２０ｍＬ	640407085	ampule
Propofol	Propofol 200mg	1% Propofol Injection "Marishi" 200mg 20mL	１％プロポフォール注「マルイシ」 ２００ｍｇ２０ｍＬ	620000199	ampule
Propofol	Propofol 200mg	Propofol 1% intravenous injection 20mL "Nichiiko" 200mg	プロポフォール１％静注２０ｍＬ「日医工」 ２００ｍｇ	620008541	ampule
Propofol	Propofol 200mg	Propofol Intravenous 1% "KABI" 200mg20mL	プロポフォール静注１％「ＫＡＢＩ」 ２００ｍｇ２０ｍＬ	621652801	ampule
Propofol	Propofol 200mg	Propofol 1% intravenous injection 20 mL "Mylan" 200 mg	プロポフォール１％静注２０ｍＬ「マイラン」 ２００ｍｇ	621702401	ampule
Propofol	Propofol 200mg	Propofol 1% intravenous injection 20mL "Pfizer" 200mg	プロポフォール１％静注２０ｍＬ「ファイザー」 ２００ｍｇ	621702402	ampule
Propofol	Propofol 200mg	Propofol Intravenous 1% 20mL "Marishi" 200mg	プロポフォール静注１％２０ｍＬ「マルイシ」 ２００ｍｇ	621535701	ampule
Propofol	Propofol 200mg	Propofol 1% intravenous injection 20 mL "VTRS" 200 mg	プロポフォール１％静注２０ｍＬ「ＶＴＲＳ」 ２００ｍｇ	621702404	ampule
Propofol	Propofol 500mg	Propofol 1% intravenous injection 50mL "Nichiiko" 500mg	プロポフォール１％静注５０ｍＬ「日医工」 ５００ｍｇ	620008542	ampule
Propofol	Propofol 500mg	Propofol Intravenous 1% 50mL "Maruishi" 500mg	プロポフォール静注１％５０ｍＬ「マルイシ」 ５００ｍｇ	621535801	ampule
Propofol	Propofol 500mg	Propofol 1% intravenous injection 50mL "Pfizer" 500mg	プロポフォール１％静注５０ｍＬ「ファイザー」 ５００ｍｇ	621702502	ampule
Propofol	Propofol 500mg	Propofol 1% intravenous injection 50 mL "VTRS" 500 mg	プロポフォール１％静注５０ｍＬ「ＶＴＲＳ」 ５００ｍｇ	621702504	ampule
Propofol	Propofol 500mg	Propofol Intravenous 1% 50mL "FK" 500mg	プロポフォール静注１％５０ｍＬ「ＦＫ」 ５００ｍｇ	622339901	ampule
Propofol	Propofol 500mg	Propofol 500mg50mL injection	プロポフォール５００ｍｇ５０ｍＬ注射液	622748100	ampule
Propofol	Propofol 500mg	1% Diprivan injection 500 mg 50 mL	１％ディプリバン注 ５００ｍｇ５０ｍＬ	640407086	ampule
Propofol	Propofol 500mg	1% Propofol Injection "Maruishi" 500mg 50mL	１％プロポフォール注「マルイシ」 ５００ｍｇ５０ｍＬ	620000200	ampule
Propofol	Propofol 500mg	Propofol injection 1% "F" 500 mg 50 mL	プロポフォール注１％「Ｆ」 ５００ｍｇ５０ｍＬ	620002990	ampule
Propofol	Propofol 500mg	Propofol Intravenous 1% "Hospira" 500mg 50mL	プロポフォール静注１％「ホスピーラ」 ５００ｍｇ５０ｍＬ	620003266	ampule
Propofol	Propofol 500mg	Propofol intravenous injection 1% "KABI" 500 mg 50 mL	プロポフォール静注１％「ＫＡＢＩ」 ５００ｍｇ５０ｍＬ	621652901	ampule
Propofol	Propofol 500mg	Propofol 1% intravenous injection 50 mL "Mylan" 500 mg	プロポフォール１％静注５０ｍＬ「マイラン」 ５００ｍｇ	621702501	ampule
Propofol	Propofol 1g	Propofol Intravenous 1% 100mL "Maruishi" 1g	プロポフォール静注１％１００ｍＬ「マルイシ」 １ｇ	621535901	ampule
Propofol	Propofol 1g	Propofol 1% intravenous injection 100mL "Nichiiko" 1g	プロポフォール１％静注１００ｍＬ「日医工」 １ｇ	622207301	ampule
Propofol	Propofol 1g	Propofol 1% intravenous injection 100mL "Pfizer" 1g	プロポフォール１％静注１００ｍＬ「ファイザー」 １ｇ	622224202	ampule
Propofol	Propofol 1g	Propofol 1% intravenous injection 100mL "VTRS" 1g	プロポフォール１％静注１００ｍＬ「ＶＴＲＳ」 １ｇ	622224204	ampule
Propofol	Propofol 1g	Propofol intravenous injection 1% 100mL "FK" 1g	プロポフォール静注１％１００ｍＬ「ＦＫ」 １ｇ	622340001	ampule
Propofol	Propofol 1g	Propofol 1 g 100 mL injection	プロポフォール１ｇ１００ｍＬ注射液	622748200	ampule
Propofol	Propofol 1g	1% Propofol Injection "Maruishi" 1g 100mL	１％プロポフォール注「マルイシ」 １ｇ１００ｍＬ	620000201	ampule
Propofol	Propofol 1g	1% Diprivan Injection 1g 100mL	１％ディプリバン注 １ｇ１００ｍＬ	620008171	ampule
Propofol	Propofol 1g	Propofol injection 1% "F" 1 g 100 mL	プロポフォール注１％「Ｆ」 １ｇ１００ｍＬ	622121401	ampule
Propofol	Propofol 1g	Propofol 1% intravenous injection 100mL "Mylan" 1g	プロポフォール１％静注１００ｍＬ「マイラン」 １ｇ	622224201	ampule
Propofol	Propofol 1g	Propofol intravenous injection 1% "KABI" 1 g 100 mL	プロポフォール静注１％「ＫＡＢＩ」 １ｇ１００ｍＬ	622214401	ampule
Propofol	Propofol 200mg	Propofol injection 1% "F" 200 mg 20 mL	プロポフォール注１％「Ｆ」 ２００ｍｇ２０ｍＬ	620002989	ampule
Propofol	Propofol 200mg	Propofol Intravenous 1% "Hospira" 200mg20mL	プロポフォール静注１％「ホスピーラ」 ２００ｍｇ２０ｍＬ	620003265	ampule
Propofol	Propofol 200mg	1% Diprivan injection 200 mg 20 mL	１％ディプリバン注 ２００ｍｇ２０ｍＬ	622255301	ampule
Propofol	Propofol 1g	Propofol Intravenous 2% 50mL "Maruishi" 1g	プロポフォール静注２％５０ｍＬ「マルイシ」 １ｇ	621700801	ampule
Propofol	Propofol 1g	Propofol 1 g 50 mL injection	プロポフォール１ｇ５０ｍＬ注射液	622748300	ampule
Propofol	Propofol 1g	2% Propofol Injection "Mariishi" 1g50mL	２％プロポフォール注「マルイシ」 １ｇ５０ｍＬ	620002972	ampule
Propofol	Propofol 200mg	1% Diprivan Injection-Kit 200mg20mL	１％ディプリバン注－キット ２００ｍｇ２０ｍＬ	640451017	ampule
Propofol	Propofol 500mg	1% Diprivan Injection-Kit 500mg50mL	１％ディプリバン注－キット ５００ｍｇ５０ｍＬ	640451018	ampule
Midazolam	Mitazolam 10mg	Midazolam injection 10mg "Sand" 2mL	ミダゾラム注１０ｍｇ「サンド」 ２ｍＬ	620004200	ampule
Midazolam	Mitazolam 10mg	Midazolam injection 10mg "Teva" 2mL	ミダゾラム注射液１０ｍｇ「テバ」 ２ｍＬ	621837101	ampule
Midazolam	Mitazolam 10mg	Midazolam 10mg2mL injection	ミダゾラム１０ｍｇ２ｍＬ注射液	622748400	ampule
Midazolam	Mitazolam 10mg	Dormicum injection 10mg 2mL	ドルミカム注射液１０ｍｇ ２ｍＬ	620003228	ampule
Midazolam	Mitazolam 10mg	Midazolam injection 10mg "Taiyo" 2mL	ミダゾラム注射液１０ｍｇ「タイヨー」 ２ｍＬ	620008232	ampule
CorticoSteroids	Decadron 0.5mg	Dexamethasone tablet 0.5 mg "Taiyo"	デキサメサゾン錠０．５ｍｇ「タイヨー」	612450121	tablet
CorticoSteroids	Decadron 0.5mg	Decadron tablet 0.5mg	デカドロン錠０．５ｍｇ	620006986	tablet
CorticoSteroids	Lenadex 4mg	4 mg of renadex locks	レナデックス錠４ｍｇ	621997701	tablet
CorticoSteroids	Decadron 4mg	Decadron tablet 4mg	デカドロン錠４ｍｇ	622359901	tablet
CorticoSteroids	Decadrone elixir 4mg	Decadron Elixir 0.01%	デカドロンエリキシル０．０１％	620006985	mL
CorticoSteroids	Decadrone elixir 4mg	Dexamethasone elixir 0.01% "Nisshin"	デキサメサゾンエリキシル０．０１％「ニッシン」	620008651	mL
CorticoSteroids	Decadrone elixir 4mg	Dexamethasone Elixir 0.01% “Nissin”	デキサメタゾンエリキシル０．０１％「日新」	620521302	mL
CorticoSteroids	Solcort 100mg	Solcort intravenous solution 100 mg 5 mL	ソルコート静注液１００ｍｇ ５ｍＬ	620007336	ampule
CorticoSteroids	Decadron 1.65mg	Decadrone injection 1.65mg 0.5mL	デカドロン注射液１．６５ｍｇ ０．５ｍＬ	620525001	ampule
CorticoSteroids	Decadron 1.65mg	Dexate injection 1.65 mg 0.5 mL	デキサート注射液１．６５ｍｇ ０．５ｍＬ	620525101	ampule
CorticoSteroids	Orgadrone 1.9mg	Orgadrone injection 1.9 mg 0.5 mL	オルガドロン注射液１．９ｍｇ ０．５ｍＬ	620525201	ampule
CorticoSteroids	Decadron 3.3mg	Decadrone injection 3.3 mg 1 mL	デカドロン注射液３．３ｍｇ １ｍＬ	620525301	ampule
CorticoSteroids	Decadron 3.3mg	Dexate injection 3.3 mg 1 mL	デキサート注射液３．３ｍｇ １ｍＬ	620525401	ampule
CorticoSteroids	Orgadrone 3.8mg	Orgadrone injection 3.8 mg 1 mL	オルガドロン注射液３．８ｍｇ １ｍＬ	620525801	ampule
CorticoSteroids	Decadron 6.6mg	Decadrone injection 6.6 mg 2 mL	デカドロン注射液６．６ｍｇ ２ｍＬ	620525601	ampule
CorticoSteroids	Decadron 6.6mg	Dexate injection 6.6 mg 2 mL	デキサート注射液６．６ｍｇ ２ｍＬ	620525701	ampule
CorticoSteroids	Orgadrone 19mg	Orgadrone injection 19 mg 5 mL	オルガドロン注射液１９ｍｇ ５ｍＬ	620525901	ampule
Heparin	Heparin Ca 20000U	Caprosin subcutaneous injection 20,000 units/0.8 mL 20,000 units	カプロシン皮下注２万単位／０．８ｍＬ ２０，０００単位	620812201	ampule
Heparin	Heparin Ca 20000U	Heparin Ca subcutaneous injection 20,000 units / 0.8 mL "Sawai" 20,000 units	ヘパリンＣａ皮下注２万単位／０．８ｍＬ「サワイ」 ２万単位	620812203	ampule
Heparin	Heparin Ca 10000U	Heparin calcium injection 10,000 units / 10 mL "Ajinomoto" 10,000 units	ヘパリンカルシウム注１万単位／１０ｍＬ「味の素」 １万単位	620007487	ampule
Heparin	Heparin Ca 10000U	Heparin calcium injection 10,000 units/10 mL "AY" 10,000 units	ヘパリンカルシウム注１万単位／１０ｍＬ「ＡＹ」 １０，０００単位	621824702	ampule
Heparin	Heparin Ca 20000U	Caprosine injection 20,000 units/20 mL 20,000 units	カプロシン注２万単位／２０ｍＬ ２０，０００単位	621824801	ampule
Heparin	Heparin Ca 20000U	Heparin Ca injection 20,000 units / 20 mL "Sawai" 20,000 units	ヘパリンＣａ注射液２万単位／２０ｍＬ「サワイ」 ２０，０００単位	621824802	ampule
Heparin	Heparin Ca 50000U	Heparin calcium injection 50,000 units / 50 mL "Ajinomoto" 50,000 units	ヘパリンカルシウム注５万単位／５０ｍＬ「味の素」 ５万単位	620007488	ampule
Heparin	Heparin Ca 50000U	Caprosine injection 50,000 units/50 mL 50,000 units	カプロシン注５万単位／５０ｍＬ ５０，０００単位	621824901	ampule
Heparin	Heparin Ca 50000U	Heparin calcium injection 50,000 units/50 mL "AY" 50,000 units	ヘパリンカルシウム注５万単位／５０ｍＬ「ＡＹ」 ５０，０００単位	621825002	ampule
Heparin	Heparin Ca 50000U	Heparin Ca injection 50,000 units/50 mL "Sawai" 50,000 units	ヘパリンＣａ注射液５万単位／５０ｍＬ「サワイ」 ５０，０００単位	621824902	ampule
Heparin	Heparin Ca 100000U	Caprosine injection 100,000 units/100 mL 100,000 units	カプロシン注１０万単位／１００ｍＬ １００，０００単位	621825101	ampule
Heparin	Heparin Ca 100000U	Heparin Ca injection 100,000 units / 100 mL "Sawai" 100,000 units	ヘパリンＣａ注射液１０万単位／１００ｍＬ「サワイ」 １０万単位	621825102	ampule
Heparin	Heparin Ca 10000U	Heparin Ca subcutaneous injection 10,000 units / 0.4 mL "Sawai" 10,000 units	ヘパリンＣａ皮下注１万単位／０．４ｍＬ「サワイ」 １万単位	622458001	ampule
Heparin	Heparin Ca 5000U	Heparin calcium subcutaneous injection 5,000 U/0.2 mL syringe Motida 5,000 U	ヘパリンカルシウム皮下注５千Ｕ／０．２ｍＬシリンジモチダ ５千Ｕ	621933401	ampule
Heparin	Heparin Na 5000U	Heparin sodium injection N 5,000 units / 5 mL "AY" 5,000 units	ヘパリンナトリウム注Ｎ５千単位／５ｍＬ「ＡＹ」 ５，０００単位	620812504	ampule
Heparin	Heparin Na 5000U	Heparin sodium injection 5,000 units 5mL	ヘパリンナトリウム注射液 ５，０００単位５ｍＬ	643330011	ampule
Heparin	Heparin Na 5000U	Heparin Sodium Injection N 5,000 Units / 5 mL "Ajinomoto" 5,000 Units	ヘパリンナトリウム注Ｎ５千単位／５ｍＬ「味の素」 ５，０００単位	620008395	ampule
Heparin	Heparin Na 5000U	Heparin sodium injection 5,000 units 5 mL	ヘパリンナトリウム注射液 ５，０００単位５ｍＬ	620006725	ampule
Heparin	Heparin Na 5000U	Heparin Na injection 5,000 units / 5 mL "Mochida" 5,000 units	ヘパリンＮａ注５千単位／５ｍＬ「モチダ」 ５，０００単位	621825302	ampule
Heparin	Heparin Na 5000U	Heparin Na Note 5,000 units / 5 mL "F" 5,000 units	ヘパリンＮａ注５千単位／５ｍＬ「Ｆ」 ５，０００単位	620008392	ampule
Heparin	Heparin Na 5000U	Novo Heparin Note 5,000 units/5 mL 5,000 units	ノボ・ヘパリン注５千単位／５ｍＬ ５，０００単位	621825301	ampule
Heparin	Heparin Na 10000U	Heparin sodium injection 10,000 units 10 mL	ヘパリンナトリウム注射液 １０，０００単位１０ｍＬ	620006728	ampule
Heparin	Heparin Na 10000U	Heparin Na injection 10,000 units/10 mL "Mochida" 10,000 units	ヘパリンＮａ注１万単位／１０ｍＬ「モチダ」 １０，０００単位	621825502	ampule
Heparin	Heparin Na 10000U	Heparin sodium injection N 10,000 units / 10 mL "AY" 10,000 units	ヘパリンナトリウム注Ｎ１万単位／１０ｍＬ「ＡＹ」 １万単位	621825602	ampule
Heparin	Heparin Na 10000U	Heparin sodium injection 10,000 units/10 mL "Nipro" 10,000 units	ヘパリンナトリウム注１万単位／１０ｍＬ「ニプロ」 １万単位	621825704	ampule
Heparin	Heparin Na 10000U	Heparin sodium injection 10,000 units/10 mL "AY" 10,000 units	ヘパリンナトリウム注１万単位／１０ｍＬ「ＡＹ」 １０，０００単位	621825802	ampule
Heparin	Heparin Na 10000U	Heparin sodium injection 10,000 units / 10 mL "Ajinomoto" 10,000 units	ヘパリンナトリウム注１万単位／１０ｍＬ「味の素」 １万単位	620007490	ampule
Heparin	Heparin Na 10000U	Heparin sodium injection N 10,000 units / 10 mL "Ajinomoto" 10,000 units	ヘパリンナトリウム注Ｎ１万単位／１０ｍＬ「味の素」 １万単位	620007489	ampule
Heparin	Heparin Na 10000U	Novo Heparin Injection 10,000 units/10 mL 10,000 units	ノボ・ヘパリン注１万単位／１０ｍＬ １０，０００単位	621825501	ampule
Heparin	Heparin Na 10000U	Heparin sodium injection 10,000 units / 10 mL "Tanabe" 10,000 units	ヘパリンナトリウム注１万単位／１０ｍＬ「タナベ」 １万単位	621825701	ampule
Heparin	Heparin Na 50000U	Heparin sodium injection 50,000 units 50 mL	ヘパリンナトリウム注射液 ５０，０００単位５０ｍＬ	620006734	ampule
Heparin	Heparin Na 50000U	Heparin sodium injection 50,000 units/50 mL "Nipro" 50,000 units	ヘパリンナトリウム注５万単位／５０ｍＬ「ニプロ」 ５万単位	621826004	ampule
Heparin	Heparin Na 50000U	Heparin sodium injection 50,000 units/50 mL "AY" 50,000 units	ヘパリンナトリウム注５万単位／５０ｍＬ「ＡＹ」 ５０，０００単位	621826102	ampule
Heparin	Heparin Na 50000U	Heparin Na injection 50,000 units/50 mL "F" 50,000 units	ヘパリンＮａ注５万単位／５０ｍＬ「Ｆ」 ５０，０００単位	620008393	ampule
Heparin	Heparin Na 50000U	Heparin sodium injection 50,000 units / 50 mL "Ajinomoto" 50,000 units	ヘパリンナトリウム注５万単位／５０ｍＬ「味の素」 ５万単位	620007491	ampule
Heparin	Heparin Na 50000U	Heparin Na injection 50,000 units/50 mL "Fuso" 50,000 units	ヘパリンＮａ注５万単位／５０ｍＬ「フソー」 ５０，０００単位	621825901	ampule
Heparin	Heparin Na 50000U	Heparin sodium injection 50,000 units / 50mL "Tanabe" 50,000 units	ヘパリンナトリウム注５万単位／５０ｍＬ「タナベ」 ５万単位	621826001	ampule
Heparin	Heparin Na 100000U	Heparin sodium injection 100,000 units 100 mL	ヘパリンナトリウム注射液 １００，０００単位１００ｍＬ	620006739	ampule
Heparin	Heparin Na 100000U	Heparin sodium injection 100,000 units/100 mL "AY" 100,000 units	ヘパリンナトリウム注１０万単位／１００ｍＬ「ＡＹ」 １０万単位	621826402	ampule
Heparin	Heparin Na 100000U	Heparin Na injection 100,000 units / 100 mL "F" 100,000 units	ヘパリンＮａ注１０万単位／１００ｍＬ「Ｆ」 １００，０００単位	620008394	ampule
Heparin	Heparin Na 100000U	Heparin sodium injection 100,000 units / 100 mL "Ajinomoto" 100,000 units	ヘパリンナトリウム注１０万単位／１００ｍＬ「味の素」 １０万単位	620007492	ampule
Heparin	Heparin Na 100000U	Heparin Na injection 100,000 units / 100 mL "Fuso" 100,000 units	ヘパリンＮａ注１０万単位／１００ｍＬ「フソー」 １０万単位	621826301	ampule
Heparin	Dalteparin Na 5000IU	Dalteparin Na intravenous injection 5,000 U/5 mL "KCC" 5,000 low hepa IU	ダルテパリンＮａ静注５千Ｕ／５ｍＬ「ＫＣＣ」 ５千低ヘパＩＵ	621699702	ampule
Heparin	Dalteparin Na 5000IU	Dalteparin Na intravenous injection 5,000 U/5 mL "Nissin" 5,000 low hepa IU	ダルテパリンＮａ静注５千Ｕ／５ｍＬ「日新」 ５千低ヘパＩＵ	621701902	ampule
Heparin	Dalteparin Na 5000IU	Dalteparin Sodium 5,000 Low Molecular Weight Heparin International Unit Injection	ダルテパリンナトリウム５，０００低分子ヘパリン国際単位注射液	622757800	ampule
Heparin	Dalteparin Na 5000IU	Dalteparin Na intravenous injection 5,000 U/5 mL "Mylan" 5,000 low hepa IU	ダルテパリンＮａ静注５千Ｕ／５ｍＬ「マイラン」 ５千低ヘパＩＵ	621699701	ampule
Heparin	Dalteparin Na 5000IU	Fresval intravenous injection 5,000 units/5 mL 5,000 low-molecular-weight heparin international units	フレスバル静注５千単位／５ｍＬ ５千低分子ヘパリン国際単位	621701901	ampule
Heparin	Dalteparin Na 5000IU	Dalteparin Na intravenous injection 5,000 U/5 mL "AFP" 5,000 low-molecular-weight hepa IU	ダルテパリンＮａ静注５千Ｕ／５ｍＬ「ＡＦＰ」 ５千低分子ヘパＩＵ	621673102	ampule
Heparin	Dalteparin Na 5000IU	Dalteparin Na intravenous injection 5,000 U/5 mL "Nichiiko" 5,000 low hepa IU	ダルテパリンＮａ静注５千Ｕ／５ｍＬ「日医工」 ５千低ヘパＩＵ	621673901	ampule
Heparin	Dalteparin Na 5000IU	Dalteparin Na intravenous injection 5,000 U/5 mL "Sawai" 5,000 low hepa IU	ダルテパリンＮａ静注５千Ｕ／５ｍＬ「サワイ」 ５千低ヘパＩＵ	621702702	ampule
Heparin	Dalteparin Na 5000IU	Dalteparin Na intravenous injection 5,000 U/5 mL "HK" 5,000 low hepa IU	ダルテパリンＮａ静注５千Ｕ／５ｍＬ「ＨＫ」 ５千低ヘパＩＵ	621757301	ampule
Heparin	Dalteparin Na 5000IU	Dalteparin Sodium 5,000 Low Molecular Weight Heparin International Unit Injection	ダルテパリンナトリウム５，０００低分子ヘパリン国際単位注射液	622757900	ampule
Heparin	Dalteparin Na 5000IU	Rizalmin intravenous injection 5000 units/5 mL 5000 low-molecular-weight heparin international units	リザルミン静注５０００単位／５ｍＬ ５千低分子ヘパリン国際単位	620006328	ampule
Heparin	Dalteparin Na 5000IU	Dalteparin Na intravenous injection 5,000 U/5 mL "Taiyo" 5,000 low hepa IU	ダルテパリンＮａ静注５千Ｕ／５ｍＬ「タイヨー」 ５千低ヘパＩＵ	621671901	ampule
Heparin	Dalteparin Na 5000IU	Dalteparin Na intravenous injection 5,000 U/5 mL "Nihon Zoki" 5,000 low hepa IU	ダルテパリンＮａ静注５千Ｕ／５ｍＬ「日本臓器」 ５千低ヘパＩＵ	621757401	ampule
Heparin	Dalteparin Na 5000IU	Fragmin intravenous injection 5,000 units/5mL 5,000 low-molecular-weight heparin international units	フラグミン静注５千単位／５ｍＬ ５千低分子ヘパリン国際単位	620812701	ampule
Heparin	Dalteparin Na 5000IU	Hepacron intravenous injection 5,000 units/5 mL 5,000 low-molecular-weight heparin international units	ヘパクロン静注５千単位／５ｍＬ ５千低分子ヘパリン国際単位	621673101	ampule
Heparin	Dalteparin Na 5000IU	Dalteparin Na intravenous injection 5,000 units/5 mL syringe HK 5,000 low hepa IU	ダルテパリンＮａ静注５千単位／５ｍＬシリンジＨＫ ５千低ヘパＩＵ	620007360	ampule
Heparin	Dalteparin Na 2500IU	Dalteparin Na Injection 2500U 10mL Syringe Nipro Low Hepa IU	ダルテパリンＮａ静注２５００Ｕ１０ｍＬシリンジニプロ 低ヘパＩＵ	621994801	ampule
Heparin	Dalteparin Na 3000IU	Dalteparin Na intravenous injection 3,000 U 12 mL syringe Nipro 3,000 low hepa IU	ダルテパリンＮａ静注３千Ｕ１２ｍＬシリンジニプロ ３千低ヘパＩＵ	621994901	ampule
Heparin	Dalteparin Na 4000IU	Dalteparin Na intravenous injection 4,000 U 16 mL syringe Nipro 4,000 low hepa IU	ダルテパリンＮａ静注４千Ｕ１６ｍＬシリンジニプロ ４千低ヘパＩＵ	621995001	ampule
Heparin	Dalteparin Na 5000IU	Dalteparin Na intravenous injection 5,000 U, 20 mL syringe Nipro 5,000 low hepa IU	ダルテパリンＮａ静注５千Ｕ２０ｍＬシリンジニプロ ５千低ヘパＩＵ	621995101	ampule
Heparin	Enoxaparin Na 2000IU	Klexane Subcutaneous Injection Kit 2000IU 2000 Low Hepa International Unit 0.2mL	クレキサン皮下注キット２０００ＩＵ ２千低ヘパ国際単位０．２ｍＬ	620006786	ampule
AntiViral	Mornupiravir	200 mg of Lagebrio Capsules	ラゲブリオカプセル２００ｍｇ	628785401	capsule
AntiViral	Remdesivir	Veklury for intravenous drip infusion 100mg	ベクルリー点滴静注用１００ｍｇ	622871401	ampule

## Sheet: Assay codes
Supplemental Table 6 Code of Administrations (Procedures).
Procedure_Category (nucleotide/antigen)	Procedure_Category (is consign)	Procedure name (English)	Procedure name (Japanese)	Procedure code
nucleotide	consign	SARS-CoV-2/RS viral nucleic acid simultaneous detection (consignment)	ＳＡＲＳ－ＣｏＶ－２・ＲＳウイルス核酸同時検出（検査委託）	160234550
nucleotide	not	Simultaneous detection of SARS-CoV-2/RS virus nucleic acid (other than commissioned testing)	ＳＡＲＳ－ＣｏＶ－２・ＲＳウイルス核酸同時検出（検査委託以外）	160234650
antigen	not	SARS-CoV-2/RS virus antigen simultaneous detection (qualitative)	ＳＡＲＳ－ＣｏＶ－２・ＲＳウイルス抗原同時検出（定性）	160234850
nucleotide	consign	Simultaneous detection of SARS-CoV-2, influenza, and RS nucleic acids (consignment)	ＳＡＲＳ－ＣｏＶ－２・インフルエンザ・ＲＳ核酸同時検出（委託）	160235250
nucleotide	not	Simultaneous detection of SARS-CoV-2, influenza, and RS nucleic acids (not outsourced)	ＳＡＲＳ－ＣｏＶ－２・インフルエンザ・ＲＳ核酸同時検出（委託外）	160235350
antigen	not	SARS-CoV-2/Influenza/RS antigen simultaneous detection (qualitative)	ＳＡＲＳ－ＣｏＶ－２・インフルエンザ・ＲＳ抗原同時検出（定性）	160235450
antigen	not	SARS-CoV-2/influenza virus antigen simultaneous detection (qualitative)	ＳＡＲＳ－ＣｏＶ－２・インフルエンザウイルス抗原同時検出（定性）	160230050
nucleotide	consign	Simultaneous detection of SARS-CoV-2 and influenza nucleic acids (consignment testing)	ＳＡＲＳ－ＣｏＶ－２・インフルエンザ核酸同時検出（検査委託）	160229650
nucleotide	not	Simultaneous detection of SARS-CoV-2 and influenza nucleic acids (other than commissioned testing)	ＳＡＲＳ－ＣｏＶ－２・インフルエンザ核酸同時検出（検査委託以外）	160229750
nucleotide	consign	SARS-CoV-2 nucleic acid detection (consignment testing)	ＳＡＲＳ－ＣｏＶ－２核酸検出（検査委託）	160229450
nucleotide	consign	SARS-CoV-2 nucleic acid detection (consignment testing)	ＳＡＲＳ－ＣｏＶ－２核酸検出（検査委託）	160223350
nucleotide	not	SARS-CoV-2 nucleic acid detection (other than outsourced testing)	ＳＡＲＳ－ＣｏＶ－２核酸検出（検査委託以外）	160229550
nucleotide	not	SARS-CoV-2 nucleic acid detection (other than outsourced testing)	ＳＡＲＳ－ＣｏＶ－２核酸検出（検査委託以外）	160223450
antigen	not	SARS-CoV-2 antigen detection (qualitative)	ＳＡＲＳ－ＣｏＶ－２抗原検出（定性）	160229850
antigen	not	SARS-CoV-2 antigen detection (quantitation)	ＳＡＲＳ－ＣｏＶ－２抗原検出（定量）	160229950
nucleotide	not	SARS coronavirus nucleic acid detection	ＳＡＲＳコロナウイルス核酸検出	160175550

## Sheet: Influenzae_codes
Supplemental Table 7 Code of acute Influenzae virus infection.
ICD10	disese name (English)	disese name (Japanese)	disease_code
J09	Influenza (H1N1) 2009	インフルエンザ（Ｈ１Ｎ１）２００９	8846356
J101	Influenza A	インフルエンザＡ型	8842080
J101	Influenza A Soviet type	インフルエンザＡソ連型	8842079
J101	Influenza A Hong Kong	インフルエンザＡ香港型	8842081
J101	Influenza type B	インフルエンザＢ型	8842082
J110	influenza pneumonia	インフルエンザ肺炎	8830731
J111	influenza	インフルエンザ	4871001
J111	flu bronchitis	インフルエンザ気管支炎	8830710
J111	Influenza pharyngitis	インフルエンザ性咽頭炎	8830722
J111	Acute Influenza Upper Respiratory Tract Infection	インフルエンザ性急性上気道感染	8830723
J111	Influenza laryngitis	インフルエンザ性喉頭炎	8830725
J111	Influenza laryngotracheitis	インフルエンザ性喉頭気管炎	8830726
J111	Influenza sinusitis	インフルエンザ性副鼻腔炎	8830727
J118	influenza myocarditis	インフルエンザ心筋炎	8830720
J118	Influenza gastroenteritis	インフルエンザ性胃腸炎	8830721
J118	influenza myelitis	インフルエンザ脊髄炎	8830728
J118	flu otitis media	インフルエンザ中耳炎	3810006
J118	Influenza encephalopathy	インフルエンザ脳症	8843828
J118	influenza encephalomyelitis	インフルエンザ脳脊髄炎	8830730
J118	acute influenza myocarditis	急性インフルエンザ心筋炎	8832283

## Sheet: RSV_codes
Supplemental Table 8 Code of acute RSV infection.
ICD10	Disese name (English)	Disese name (Japanese)	disease_code
B348	respiratory syncytial virus infection	ＲＳウイルス感染症	0799008
B348	RS virus encephalopathy	ＲＳウイルス脳症	8848687
J121	respiratory syncytial virus pneumonia	ＲＳウイルス肺炎	8830136
J205	RS virus bronchitis	ＲＳウイルス気管支炎	8830134
J210	respiratory syncytial virus bronchiolitis	ＲＳウイルス細気管支炎	8830135
